# Supplementary material for: 1-(1-Hydr­oxy-9H-carbazol-2-yl)-3-methyl­but-2-en-1-one
Source: Acta Crystallogr Sect E Struct Rep Online. 2010 Jan 9;66(Pt 2):o297–8. doi: 10.1107/S1600536810000322 (PMC2979736; doi:10.1107/S1600536810000322)
Supplement: Supplementary file 1 [file e-66-0o297-sup1.cif]

##############################################################################
###                                                                        ###
###        Electronic paper (Acta Crystallographica Section E)             ###
###                                                                        ###
##############################################################################
#                                                                            #
# This CIF contains the data in a paper accepted for publication in Acta     #
# Crystallographica Section E. It conforms to the requirements of Notes      #
# for Authors for Section E, and has been peer reviewed under the auspices   #
# of the IUCr Commission on Journals.                                        #
#                                                                            #
# Full details of the Crystallographic Information File format               #
# are given in the paper "The Crystallographic Information File (CIF):       #
# a New Standard Archive File for Crystallography" by S. R. Hall, F. H.      #
# Allen and I. D. Brown [Acta Cryst. (1991), A47, 655-685].                  #
#                                                                            #
# The current version of the core CIF dictionary is obtainable from          #
# ftp://ftp.iucr.org/pub/cif_core.dic. The current version number is 2.4.    #
#                                                                            #
# Software is freely available for graphical display of the structure(s) in  #
# this CIF.  For information consult the CIF home page http://www.iucr.org/  #
# cif/home.html                                                              #
#                                                                            #
# This file may be used for bona fide research purposes within the           #
# scientific community so long as proper attribution is given to the journal # 
# article from which it was obtained.                                        #
#                                                                            #
##############################################################################
                                             
data_I
_audit_creation_method     SHELXL-97
_chemical_name_systematic
;
1-(1-Hydroxy-9<i>H</i>-carbazol-2-yl)-3-methylbut-2-en-1-one
;
_chemical_name_common     ?
_chemical_formula_moiety     'C17 H15 N O2'
_chemical_formula_sum     'C17 H15 N O2'
_chemical_formula_iupac     'C17 H15 N O2'
_chemical_formula_weight     265.30
_chemical_melting_point     483
_symmetry_cell_setting     Triclinic
_symmetry_space_group_name_H-M     'P -1'
_symmetry_space_group_name_Hall     '-P 1'
loop_
    _symmetry_equiv_pos_as_xyz
    'x, y, z'
    '-x, -y, -z'
_cell_length_a     6.3416(9)
_cell_length_b     15.202(2)
_cell_length_c     15.462(3)
_cell_angle_alpha     115.216(5)
_cell_angle_beta     95.042(5)
_cell_angle_gamma     101.922(4)
_cell_volume     1293.2(4)
_cell_formula_units_Z     4
_cell_measurement_reflns_used     3373
_cell_measurement_theta_min     2.65
_cell_measurement_theta_max     28.95
_cell_measurement_temperature     100(2)
_exptl_crystal_description     plate
_exptl_crystal_colour     orange
_exptl_crystal_size_max     0.312
_exptl_crystal_size_mid     0.188
_exptl_crystal_size_min     0.157
_exptl_crystal_density_diffrn     1.363
_exptl_crystal_density_meas     ?
_exptl_crystal_density_method     'not measured'
_exptl_crystal_F_000     560
_exptl_absorpt_coefficient_mu     0.090
_exptl_absorpt_correction_type     'multi-scan'
_exptl_absorpt_process_details     '(APEX2; Bruker, 2007)'
_exptl_absorpt_correction_T_min     0.749
_exptl_absorpt_correction_T_max     0.986
_exptl_special_details
;
;
_diffrn_ambient_temperature     100(2)
_diffrn_radiation_type     MoK\a
_diffrn_radiation_wavelength     0.71073
_diffrn_radiation_source     'fine-focus sealed tube'
_diffrn_radiation_monochromator     graphite
_diffrn_measurement_device_type     'Bruker SMART APEX CCD diffractometer'
_diffrn_measurement_method     '\w scans'
_diffrn_detector_area_resol_mean     ?
_diffrn_reflns_number     13387
_diffrn_reflns_av_R_equivalents     0.0264
_diffrn_reflns_av_sigmaI/netI     0.0418
_diffrn_reflns_theta_min     1.54
_diffrn_reflns_theta_max     28.28
_diffrn_reflns_theta_full     28.28
_diffrn_measured_fraction_theta_max     0.989
_diffrn_measured_fraction_theta_full     0.989
_diffrn_reflns_limit_h_min     -8
_diffrn_reflns_limit_h_max     8
_diffrn_reflns_limit_k_min     -20
_diffrn_reflns_limit_k_max     20
_diffrn_reflns_limit_l_min     -20
_diffrn_reflns_limit_l_max     20
_diffrn_standards_number     0
_diffrn_standards_interval_count     .
_diffrn_standards_interval_time     .
_diffrn_standards_decay_%     ?
_refine_special_details
;
Refinement of <i>F</i>^2^ against ALL reflections. The weighted <i>R</i>-factor
<i>wR</i> and goodness of fit <i>S</i> are based on <i>F</i>^2^, conventional
<i>R</i>-factors <i>R</i> are based on <i>F</i>, with <i>F</i> set to zero for
negative <i>F</i>^2^. The threshold expression of <i>F</i>^2^ >
\s(<i>F</i>^2^) is used only for calculating <i>R</i>-factors(gt) <i>etc</i>.
and is not relevant to the choice of reflections for refinement.
<i>R</i>-factors based on <i>F</i>^2^ are statistically about twice as large
as those based on <i>F</i>, and <i>R</i>- factors based on ALL data will be
even larger.
;
_reflns_number_total     6364
_reflns_number_gt     4788
_reflns_threshold_expression     I>2\s(I)
_refine_ls_structure_factor_coef     Fsqd
_refine_ls_matrix_type     full
_refine_ls_R_factor_all     0.0691
_refine_ls_R_factor_gt     0.0478
_refine_ls_wR_factor_gt     0.1096
_refine_ls_wR_factor_ref     0.1232
_refine_ls_goodness_of_fit_ref     1.012
_refine_ls_restrained_S_all     1.012
_refine_ls_number_reflns     6364
_refine_ls_number_parameters     367
_refine_ls_number_restraints     0
_refine_ls_hydrogen_treatment     constr
_refine_ls_weighting_scheme     calc
_refine_ls_weighting_details
         'calc w=1/[\s^2^(Fo^2^)+(0.0531P)^2^+0.5261P] where P=(Fo^2^+2Fc^2^)/3'
_atom_sites_solution_hydrogens     geom
_atom_sites_solution_primary     direct
_atom_sites_solution_secondary     difmap
_refine_ls_shift/su_max     0.000
_refine_ls_shift/su_mean     0.000
_refine_diff_density_max     0.346
_refine_diff_density_min     -0.249
_refine_ls_extinction_method     none
_refine_ls_extinction_coef     ?
loop_
    _atom_type_symbol
    _atom_type_description
    _atom_type_scat_dispersion_real
    _atom_type_scat_dispersion_imag
    _atom_type_scat_source
    'C' 'C' 0.0033 0.0016
                         'International Tables Vol C Tables 4.2.6.8 and 6.1.1.4'
    'H' 'H' 0.0000 0.0000
                         'International Tables Vol C Tables 4.2.6.8 and 6.1.1.4'
    'N' 'N' 0.0061 0.0033
                         'International Tables Vol C Tables 4.2.6.8 and 6.1.1.4'
    'O' 'O' 0.0106 0.0060
                         'International Tables Vol C Tables 4.2.6.8 and 6.1.1.4'
_computing_data_collection     'APEX2 (Bruker, 2007)'
_computing_cell_refinement     'SAINT (Bruker, 2007)'
_computing_data_reduction     'SAINT (Bruker, 2007)'
_computing_structure_solution     'SHELXTL (Sheldrick, 2008)'
_computing_structure_refinement     'SHELXTL (Sheldrick, 2008)'
_computing_molecular_graphics
;
SHELXTL (Sheldrick, 2008) and Mercury (Macrae <i>et al.</i>,
2008)
;
_computing_publication_material
;
SHELXTL (Sheldrick, 2008) and publCIF (McMahon & Westrip, 2008)
;
loop_
    _atom_site_type_symbol
    _atom_site_label
    _atom_site_fract_x
    _atom_site_fract_y
    _atom_site_fract_z
    _atom_site_U_iso_or_equiv
    _atom_site_adp_type
    _atom_site_calc_flag
    _atom_site_refinement_flags
    _atom_site_occupancy
    _atom_site_disorder_assembly
    _atom_site_disorder_group
    C C1A 0.7818(2) 0.24361(12) 0.56142(11) 0.0177(3) Uani d . 1 . .
    C C2A 0.6819(3) 0.31619(12) 0.61788(11) 0.0198(3) Uani d . 1 . .
    H H2A 0.5434 0.2975 0.6334 0.024 Uiso calc R 1 . .
    C C3A 0.7926(3) 0.41613(12) 0.65017(12) 0.0220(3) Uani d . 1 . .
    H H3A 0.7278 0.4672 0.6882 0.026 Uiso calc R 1 . .
    C C4A 0.9985(3) 0.44455(12) 0.62833(12) 0.0224(3) Uani d . 1 . .
    H H4A 1.0709 0.5141 0.6522 0.027 Uiso calc R 1 . .
    C C5A 1.0970(3) 0.37214(12) 0.57234(11) 0.0206(3) Uani d . 1 . .
    H H5A 1.2366 0.3916 0.5580 0.025 Uiso calc R 1 . .
    C C6A 0.9881(2) 0.26989(12) 0.53716(11) 0.0175(3) Uani d . 1 . .
    C C7A 0.8360(2) -0.00303(12) 0.40772(11) 0.0164(3) Uani d . 1 . .
    C C8A 0.8533(2) 0.09890(12) 0.46513(11) 0.0165(3) Uani d . 1 . .
    C C9A 1.0325(2) 0.17577(11) 0.47439(11) 0.0164(3) Uani d . 1 . .
    C C10A 1.2026(2) 0.15003(12) 0.42390(11) 0.0179(3) Uani d . 1 . .
    H H10A 1.3252 0.2011 0.4289 0.021 Uiso calc R 1 . .
    C C11A 1.1880(2) 0.04945(12) 0.36717(11) 0.0177(3) Uani d . 1 . .
    H H11A 1.3029 0.0321 0.3334 0.021 Uiso calc R 1 . .
    C C12A 1.0068(2) -0.02914(11) 0.35748(11) 0.0164(3) Uani d . 1 . .
    C C13A 0.9842(2) -0.13732(12) 0.29741(11) 0.0181(3) Uani d . 1 . .
    C C14A 1.1542(3) -0.17222(12) 0.24376(11) 0.0190(3) Uani d . 1 . .
    H H14A 1.2805 -0.1225 0.2493 0.023 Uiso calc R 1 . .
    C C15A 1.1436(3) -0.26979(12) 0.18718(11) 0.0201(3) Uani d . 1 . .
    C C16A 0.9526(3) -0.35834(12) 0.16533(12) 0.0238(3) Uani d . 1 . .
    H H16A 0.9365 -0.3639 0.2254 0.036 Uiso calc R 1 . .
    H H16B 0.9790 -0.4204 0.1171 0.036 Uiso calc R 1 . .
    H H16C 0.8178 -0.3485 0.1392 0.036 Uiso calc R 1 . .
    C C17A 1.3362(3) -0.29673(13) 0.14197(12) 0.0237(3) Uani d . 1 . .
    H H17A 1.4516 -0.2348 0.1590 0.036 Uiso calc R 1 . .
    H H17B 1.2888 -0.3343 0.0709 0.036 Uiso calc R 1 . .
    H H17C 1.3937 -0.3386 0.1665 0.036 Uiso calc R 1 . .
    C C1B 0.6941(2) -0.19517(12) 0.77600(11) 0.0178(3) Uani d . 1 . .
    C C2B 0.7881(3) -0.27530(12) 0.73361(11) 0.0205(3) Uani d . 1 . .
    H H2B 0.9299 -0.2729 0.7617 0.025 Uiso calc R 1 . .
    C C3B 0.6655(3) -0.35811(12) 0.64911(12) 0.0224(3) Uani d . 1 . .
    H H3B 0.7260 -0.4132 0.6179 0.027 Uiso calc R 1 . .
    C C4B 0.4536(3) -0.36301(12) 0.60808(12) 0.0218(3) Uani d . 1 . .
    H H4B 0.3725 -0.4217 0.5508 0.026 Uiso calc R 1 . .
    C C5B 0.3619(3) -0.28337(12) 0.65017(11) 0.0197(3) Uani d . 1 . .
    H H5B 0.2188 -0.2870 0.6223 0.024 Uiso calc R 1 . .
    C C6B 0.4834(2) -0.19745(12) 0.73445(11) 0.0171(3) Uani d . 1 . .
    C C7B 0.6547(2) 0.05079(11) 0.94208(11) 0.0168(3) Uani d . 1 . .
    C C8B 0.6330(2) -0.04659(11) 0.86929(11) 0.0169(3) Uani d . 1 . .
    C C9B 0.4459(2) -0.10097(11) 0.79421(11) 0.0163(3) Uani d . 1 . .
    C C10B 0.2753(2) -0.05548(12) 0.79034(11) 0.0180(3) Uani d . 1 . .
    H H10B 0.1488 -0.0906 0.7394 0.022 Uiso calc R 1 . .
    C C11B 0.2948(2) 0.04032(12) 0.86139(11) 0.0181(3) Uani d . 1 . .
    H H11B 0.1798 0.0710 0.8586 0.022 Uiso calc R 1 . .
    C C12B 0.4818(2) 0.09561(11) 0.93938(11) 0.0168(3) Uani d . 1 . .
    C C13B 0.5056(2) 0.19747(12) 1.01756(11) 0.0182(3) Uani d . 1 . .
    C C14B 0.3307(2) 0.24795(12) 1.02043(11) 0.0192(3) Uani d . 1 . .
    H H14B 0.1949 0.2088 0.9761 0.023 Uiso calc R 1 . .
    C C15B 0.3472(3) 0.34515(12) 1.08080(12) 0.0205(3) Uani d . 1 . .
    C C16B 0.5470(3) 0.41995(13) 1.15485(13) 0.0277(4) Uani d . 1 . .
    H H16D 0.5608 0.4072 1.2118 0.042 Uiso calc R 1 . .
    H H16E 0.5326 0.4885 1.1750 0.042 Uiso calc R 1 . .
    H H16F 0.6781 0.4130 1.1262 0.042 Uiso calc R 1 . .
    C C17B 0.1508(3) 0.38542(13) 1.07778(13) 0.0267(4) Uani d . 1 . .
    H H17D 0.0296 0.3324 1.0266 0.040 Uiso calc R 1 . .
    H H17E 0.1892 0.4432 1.0637 0.040 Uiso calc R 1 . .
    H H17F 0.1055 0.4070 1.1410 0.040 Uiso calc R 1 . .
    N N1A 0.7042(2) 0.13977(10) 0.51833(9) 0.0180(3) Uani d . 1 . .
    H H1A 0.5806 0.1055 0.5239 0.022 Uiso calc R 1 . .
    N N1B 0.7808(2) -0.10416(10) 0.85829(9) 0.0182(3) Uani d . 1 . .
    H H1B 0.9085 -0.0858 0.8972 0.022 Uiso calc R 1 . .
    O O1A 0.65515(17) -0.07178(8) 0.40157(8) 0.0203(2) Uani d . 1 . .
    H H1C 0.6662 -0.1302 0.3672 0.030 Uiso calc R 1 . .
    O O2A 0.81641(18) -0.20127(8) 0.29274(8) 0.0235(3) Uani d . 1 . .
    O O1B 0.83971(17) 0.09766(8) 1.01146(8) 0.0207(2) Uani d . 1 . .
    H H1D 0.8316 0.1547 1.0516 0.031 Uiso calc R 1 . .
    O O2B 0.67656(18) 0.24120(8) 1.08281(8) 0.0233(3) Uani d . 1 . .
loop_
    _atom_site_aniso_label
    _atom_site_aniso_U_11
    _atom_site_aniso_U_22
    _atom_site_aniso_U_33
    _atom_site_aniso_U_12
    _atom_site_aniso_U_13
    _atom_site_aniso_U_23
    C1A 0.0170(7) 0.0206(8) 0.0164(7) 0.0041(6) 0.0024(6) 0.0099(6)
    C2A 0.0189(7) 0.0237(8) 0.0185(8) 0.0080(6) 0.0058(6) 0.0097(7)
    C3A 0.0249(8) 0.0231(8) 0.0192(8) 0.0095(7) 0.0050(6) 0.0093(7)
    C4A 0.0245(8) 0.0185(8) 0.0237(8) 0.0043(6) 0.0023(6) 0.0103(7)
    C5A 0.0184(7) 0.0236(8) 0.0207(8) 0.0043(6) 0.0033(6) 0.0115(7)
    C6A 0.0170(7) 0.0210(8) 0.0166(7) 0.0059(6) 0.0031(6) 0.0103(6)
    C7A 0.0139(7) 0.0206(8) 0.0159(7) 0.0037(6) 0.0027(6) 0.0100(6)
    C8A 0.0149(7) 0.0214(8) 0.0153(7) 0.0059(6) 0.0034(6) 0.0097(6)
    C9A 0.0155(7) 0.0205(8) 0.0149(7) 0.0039(6) 0.0015(6) 0.0102(6)
    C10A 0.0153(7) 0.0210(8) 0.0192(8) 0.0032(6) 0.0036(6) 0.0117(6)
    C11A 0.0149(7) 0.0228(8) 0.0183(7) 0.0060(6) 0.0056(6) 0.0112(6)
    C12A 0.0156(7) 0.0204(8) 0.0152(7) 0.0056(6) 0.0028(6) 0.0097(6)
    C13A 0.0168(7) 0.0213(8) 0.0172(7) 0.0045(6) 0.0025(6) 0.0101(6)
    C14A 0.0176(7) 0.0213(8) 0.0197(8) 0.0058(6) 0.0052(6) 0.0101(7)
    C15A 0.0201(7) 0.0252(8) 0.0181(8) 0.0082(6) 0.0040(6) 0.0117(7)
    C16A 0.0226(8) 0.0212(8) 0.0264(9) 0.0071(6) 0.0061(7) 0.0088(7)
    C17A 0.0218(8) 0.0263(9) 0.0233(8) 0.0096(7) 0.0065(6) 0.0098(7)
    C1B 0.0183(7) 0.0198(8) 0.0167(7) 0.0043(6) 0.0047(6) 0.0097(6)
    C2B 0.0215(8) 0.0223(8) 0.0208(8) 0.0077(6) 0.0059(6) 0.0114(7)
    C3B 0.0302(9) 0.0203(8) 0.0210(8) 0.0097(7) 0.0098(7) 0.0111(7)
    C4B 0.0268(8) 0.0187(8) 0.0167(8) 0.0022(6) 0.0041(6) 0.0071(6)
    C5B 0.0191(7) 0.0232(8) 0.0174(7) 0.0033(6) 0.0038(6) 0.0107(7)
    C6B 0.0168(7) 0.0194(8) 0.0175(7) 0.0050(6) 0.0057(6) 0.0103(6)
    C7B 0.0151(7) 0.0200(8) 0.0151(7) 0.0031(6) 0.0016(6) 0.0090(6)
    C8B 0.0154(7) 0.0201(8) 0.0177(7) 0.0054(6) 0.0041(6) 0.0104(6)
    C9B 0.0164(7) 0.0184(7) 0.0145(7) 0.0028(6) 0.0043(6) 0.0083(6)
    C10B 0.0148(7) 0.0226(8) 0.0173(7) 0.0040(6) 0.0014(6) 0.0106(6)
    C11B 0.0157(7) 0.0216(8) 0.0194(8) 0.0068(6) 0.0028(6) 0.0109(6)
    C12B 0.0171(7) 0.0187(8) 0.0168(7) 0.0054(6) 0.0047(6) 0.0098(6)
    C13B 0.0186(7) 0.0196(8) 0.0179(7) 0.0049(6) 0.0050(6) 0.0097(6)
    C14B 0.0169(7) 0.0223(8) 0.0184(8) 0.0055(6) 0.0026(6) 0.0093(7)
    C15B 0.0205(8) 0.0233(8) 0.0208(8) 0.0071(6) 0.0080(6) 0.0116(7)
    C16B 0.0222(8) 0.0213(9) 0.0325(10) 0.0055(7) 0.0056(7) 0.0060(8)
    C17B 0.0264(9) 0.0265(9) 0.0246(9) 0.0128(7) 0.0041(7) 0.0071(7)
    N1A 0.0156(6) 0.0186(6) 0.0200(7) 0.0046(5) 0.0070(5) 0.0085(5)
    N1B 0.0145(6) 0.0198(7) 0.0187(6) 0.0060(5) 0.0013(5) 0.0071(5)
    O1A 0.0173(5) 0.0181(5) 0.0243(6) 0.0028(4) 0.0085(4) 0.0087(5)
    O2A 0.0206(6) 0.0208(6) 0.0263(6) 0.0032(5) 0.0082(5) 0.0085(5)
    O1B 0.0179(5) 0.0194(6) 0.0194(6) 0.0052(4) -0.0021(4) 0.0048(5)
    O2B 0.0209(6) 0.0205(6) 0.0226(6) 0.0048(5) -0.0020(5) 0.0060(5)
_geom_special_details
;
All e.s.d.'s (except the e.s.d. in the dihedral angle between two l.s. planes)
are estimated using the full covariance matrix. The cell e.s.d.'s are taken
into account individually in the estimation of e.s.d.'s in distances, angles
and torsion angles; correlations between e.s.d.'s in cell parameters are only
used when they are defined by crystal symmetry. An approximate (isotropic)
treatment of cell e.s.d.'s is used for estimating e.s.d.'s involving l.s.
planes.
;
loop_
    _geom_bond_atom_site_label_1
    _geom_bond_atom_site_label_2
    _geom_bond_site_symmetry_2
    _geom_bond_distance
    _geom_bond_publ_flag
    C1A N1A . 1.380(2) ?
    C1A C2A . 1.395(2) ?
    C1A C6A . 1.418(2) ?
    C2A C3A . 1.379(2) ?
    C2A H2A . 0.9500 ?
    C3A C4A . 1.406(2) ?
    C3A H3A . 0.9500 ?
    C4A C5A . 1.385(2) ?
    C4A H4A . 0.9500 ?
    C5A C6A . 1.400(2) ?
    C5A H5A . 0.9500 ?
    C6A C9A . 1.449(2) ?
    C7A O1A . 1.3479(17) ?
    C7A C8A . 1.393(2) ?
    C7A C12A . 1.414(2) ?
    C8A N1A . 1.3786(19) ?
    C8A C9A . 1.399(2) ?
    C9A C10A . 1.410(2) ?
    C10A C11A . 1.378(2) ?
    C10A H10A . 0.9500 ?
    C11A C12A . 1.421(2) ?
    C11A H11A . 0.9500 ?
    C12A C13A . 1.472(2) ?
    C13A O2A . 1.2577(18) ?
    C13A C14A . 1.466(2) ?
    C14A C15A . 1.347(2) ?
    C14A H14A . 0.9500 ?
    C15A C17A . 1.503(2) ?
    C15A C16A . 1.504(2) ?
    C16A H16A . 0.9800 ?
    C16A H16B . 0.9800 ?
    C16A H16C . 0.9800 ?
    C17A H17A . 0.9800 ?
    C17A H17B . 0.9800 ?
    C17A H17C . 0.9800 ?
    C1B N1B . 1.378(2) ?
    C1B C2B . 1.399(2) ?
    C1B C6B . 1.418(2) ?
    C2B C3B . 1.383(2) ?
    C2B H2B . 0.9500 ?
    C3B C4B . 1.408(2) ?
    C3B H3B . 0.9500 ?
    C4B C5B . 1.383(2) ?
    C4B H4B . 0.9500 ?
    C5B C6B . 1.398(2) ?
    C5B H5B . 0.9500 ?
    C6B C9B . 1.446(2) ?
    C7B O1B . 1.3478(17) ?
    C7B C8B . 1.395(2) ?
    C7B C12B . 1.412(2) ?
    C8B N1B . 1.3833(19) ?
    C8B C9B . 1.405(2) ?
    C9B C10B . 1.409(2) ?
    C10B C11B . 1.372(2) ?
    C10B H10B . 0.9500 ?
    C11B C12B . 1.428(2) ?
    C11B H11B . 0.9500 ?
    C12B C13B . 1.469(2) ?
    C13B O2B . 1.2545(19) ?
    C13B C14B . 1.467(2) ?
    C14B C15B . 1.345(2) ?
    C14B H14B . 0.9500 ?
    C15B C16B . 1.500(2) ?
    C15B C17B . 1.502(2) ?
    C16B H16D . 0.9800 ?
    C16B H16E . 0.9800 ?
    C16B H16F . 0.9800 ?
    C17B H17D . 0.9800 ?
    C17B H17E . 0.9800 ?
    C17B H17F . 0.9800 ?
    N1A H1A . 0.8800 ?
    N1B H1B . 0.8800 ?
    O1A H1C . 0.8400 ?
    O1B H1D . 0.8400 ?
loop_
    _geom_angle_atom_site_label_1
    _geom_angle_atom_site_label_2
    _geom_angle_atom_site_label_3
    _geom_angle_site_symmetry_1
    _geom_angle_site_symmetry_3
    _geom_angle
    _geom_angle_publ_flag
    N1A C1A C2A . . 128.77(14) ?
    N1A C1A C6A . . 108.97(13) ?
    C2A C1A C6A . . 122.23(14) ?
    C3A C2A C1A . . 117.24(15) ?
    C3A C2A H2A . . 121.4 ?
    C1A C2A H2A . . 121.4 ?
    C2A C3A C4A . . 121.82(15) ?
    C2A C3A H3A . . 119.1 ?
    C4A C3A H3A . . 119.1 ?
    C5A C4A C3A . . 120.66(15) ?
    C5A C4A H4A . . 119.7 ?
    C3A C4A H4A . . 119.7 ?
    C4A C5A C6A . . 119.11(15) ?
    C4A C5A H5A . . 120.4 ?
    C6A C5A H5A . . 120.4 ?
    C5A C6A C1A . . 118.91(14) ?
    C5A C6A C9A . . 134.61(14) ?
    C1A C6A C9A . . 106.44(13) ?
    O1A C7A C8A . . 118.30(13) ?
    O1A C7A C12A . . 123.26(14) ?
    C8A C7A C12A . . 118.43(13) ?
    N1A C8A C7A . . 127.35(14) ?
    N1A C8A C9A . . 110.20(13) ?
    C7A C8A C9A . . 122.44(14) ?
    C8A C9A C10A . . 119.29(14) ?
    C8A C9A C6A . . 106.02(13) ?
    C10A C9A C6A . . 134.66(14) ?
    C11A C10A C9A . . 118.85(14) ?
    C11A C10A H10A . . 120.6 ?
    C9A C10A H10A . . 120.6 ?
    C10A C11A C12A . . 122.25(14) ?
    C10A C11A H11A . . 118.9 ?
    C12A C11A H11A . . 118.9 ?
    C7A C12A C11A . . 118.74(14) ?
    C7A C12A C13A . . 117.25(13) ?
    C11A C12A C13A . . 124.01(14) ?
    O2A C13A C14A . . 119.28(14) ?
    O2A C13A C12A . . 119.28(14) ?
    C14A C13A C12A . . 121.43(13) ?
    C15A C14A C13A . . 124.55(14) ?
    C15A C14A H14A . . 117.7 ?
    C13A C14A H14A . . 117.7 ?
    C14A C15A C17A . . 119.65(15) ?
    C14A C15A C16A . . 125.41(15) ?
    C17A C15A C16A . . 114.93(14) ?
    C15A C16A H16A . . 109.5 ?
    C15A C16A H16B . . 109.5 ?
    H16A C16A H16B . . 109.5 ?
    C15A C16A H16C . . 109.5 ?
    H16A C16A H16C . . 109.5 ?
    H16B C16A H16C . . 109.5 ?
    C15A C17A H17A . . 109.5 ?
    C15A C17A H17B . . 109.5 ?
    H17A C17A H17B . . 109.5 ?
    C15A C17A H17C . . 109.5 ?
    H17A C17A H17C . . 109.5 ?
    H17B C17A H17C . . 109.5 ?
    N1B C1B C2B . . 128.95(14) ?
    N1B C1B C6B . . 109.01(13) ?
    C2B C1B C6B . . 122.02(14) ?
    C3B C2B C1B . . 117.05(15) ?
    C3B C2B H2B . . 121.5 ?
    C1B C2B H2B . . 121.5 ?
    C2B C3B C4B . . 121.82(15) ?
    C2B C3B H3B . . 119.1 ?
    C4B C3B H3B . . 119.1 ?
    C5B C4B C3B . . 120.82(15) ?
    C5B C4B H4B . . 119.6 ?
    C3B C4B H4B . . 119.6 ?
    C4B C5B C6B . . 118.86(15) ?
    C4B C5B H5B . . 120.6 ?
    C6B C5B H5B . . 120.6 ?
    C5B C6B C1B . . 119.39(14) ?
    C5B C6B C9B . . 133.95(14) ?
    C1B C6B C9B . . 106.65(13) ?
    O1B C7B C8B . . 118.52(13) ?
    O1B C7B C12B . . 123.14(14) ?
    C8B C7B C12B . . 118.34(13) ?
    N1B C8B C7B . . 127.82(14) ?
    N1B C8B C9B . . 109.87(13) ?
    C7B C8B C9B . . 122.31(14) ?
    C8B C9B C10B . . 119.36(14) ?
    C8B C9B C6B . . 106.02(13) ?
    C10B C9B C6B . . 134.60(14) ?
    C11B C10B C9B . . 118.89(14) ?
    C11B C10B H10B . . 120.6 ?
    C9B C10B H10B . . 120.6 ?
    C10B C11B C12B . . 122.35(14) ?
    C10B C11B H11B . . 118.8 ?
    C12B C11B H11B . . 118.8 ?
    C7B C12B C11B . . 118.72(14) ?
    C7B C12B C13B . . 117.64(13) ?
    C11B C12B C13B . . 123.64(14) ?
    O2B C13B C14B . . 119.83(14) ?
    O2B C13B C12B . . 119.54(14) ?
    C14B C13B C12B . . 120.63(14) ?
    C15B C14B C13B . . 125.25(15) ?
    C15B C14B H14B . . 117.4 ?
    C13B C14B H14B . . 117.4 ?
    C14B C15B C16B . . 125.88(15) ?
    C14B C15B C17B . . 119.22(15) ?
    C16B C15B C17B . . 114.89(14) ?
    C15B C16B H16D . . 109.5 ?
    C15B C16B H16E . . 109.5 ?
    H16D C16B H16E . . 109.5 ?
    C15B C16B H16F . . 109.5 ?
    H16D C16B H16F . . 109.5 ?
    H16E C16B H16F . . 109.5 ?
    C15B C17B H17D . . 109.5 ?
    C15B C17B H17E . . 109.5 ?
    H17D C17B H17E . . 109.5 ?
    C15B C17B H17F . . 109.5 ?
    H17D C17B H17F . . 109.5 ?
    H17E C17B H17F . . 109.5 ?
    C8A N1A C1A . . 108.35(12) ?
    C8A N1A H1A . . 125.8 ?
    C1A N1A H1A . . 125.8 ?
    C1B N1B C8B . . 108.43(12) ?
    C1B N1B H1B . . 125.8 ?
    C8B N1B H1B . . 125.8 ?
    C7A O1A H1C . . 109.5 ?
    C7B O1B H1D . . 109.5 ?
loop_
    _geom_torsion_atom_site_label_1
    _geom_torsion_atom_site_label_2
    _geom_torsion_atom_site_label_3
    _geom_torsion_atom_site_label_4
    _geom_torsion_site_symmetry_1
    _geom_torsion_site_symmetry_2
    _geom_torsion_site_symmetry_3
    _geom_torsion_site_symmetry_4
    _geom_torsion
    _geom_torsion_publ_flag
    N1A C1A C2A C3A . . . . -178.05(15) ?
    C6A C1A C2A C3A . . . . -0.2(2) ?
    C1A C2A C3A C4A . . . . -0.6(2) ?
    C2A C3A C4A C5A . . . . 0.5(2) ?
    C3A C4A C5A C6A . . . . 0.3(2) ?
    C4A C5A C6A C1A . . . . -1.1(2) ?
    C4A C5A C6A C9A . . . . 176.35(16) ?
    N1A C1A C6A C5A . . . . 179.28(13) ?
    C2A C1A C6A C5A . . . . 1.1(2) ?
    N1A C1A C6A C9A . . . . 1.17(16) ?
    C2A C1A C6A C9A . . . . -177.06(14) ?
    O1A C7A C8A N1A . . . . 0.1(2) ?
    C12A C7A C8A N1A . . . . 178.99(14) ?
    O1A C7A C8A C9A . . . . -178.67(13) ?
    C12A C7A C8A C9A . . . . 0.2(2) ?
    N1A C8A C9A C10A . . . . -178.80(13) ?
    C7A C8A C9A C10A . . . . 0.2(2) ?
    N1A C8A C9A C6A . . . . -0.38(16) ?
    C7A C8A C9A C6A . . . . 178.57(13) ?
    C5A C6A C9A C8A . . . . -178.16(16) ?
    C1A C6A C9A C8A . . . . -0.48(16) ?
    C5A C6A C9A C10A . . . . -0.1(3) ?
    C1A C6A C9A C10A . . . . 177.58(16) ?
    C8A C9A C10A C11A . . . . -0.4(2) ?
    C6A C9A C10A C11A . . . . -178.27(15) ?
    C9A C10A C11A C12A . . . . 0.3(2) ?
    O1A C7A C12A C11A . . . . 178.50(13) ?
    C8A C7A C12A C11A . . . . -0.3(2) ?
    O1A C7A C12A C13A . . . . -1.2(2) ?
    C8A C7A C12A C13A . . . . 180.00(13) ?
    C10A C11A C12A C7A . . . . 0.1(2) ?
    C10A C11A C12A C13A . . . . 179.72(14) ?
    C7A C12A C13A O2A . . . . 0.3(2) ?
    C11A C12A C13A O2A . . . . -179.31(14) ?
    C7A C12A C13A C14A . . . . -178.98(13) ?
    C11A C12A C13A C14A . . . . 1.4(2) ?
    O2A C13A C14A C15A . . . . 1.0(2) ?
    C12A C13A C14A C15A . . . . -179.66(15) ?
    C13A C14A C15A C17A . . . . -175.27(14) ?
    C13A C14A C15A C16A . . . . 3.4(3) ?
    N1B C1B C2B C3B . . . . -178.80(15) ?
    C6B C1B C2B C3B . . . . -0.5(2) ?
    C1B C2B C3B C4B . . . . -1.2(2) ?
    C2B C3B C4B C5B . . . . 1.5(2) ?
    C3B C4B C5B C6B . . . . 0.0(2) ?
    C4B C5B C6B C1B . . . . -1.7(2) ?
    C4B C5B C6B C9B . . . . 176.91(15) ?
    N1B C1B C6B C5B . . . . -179.42(13) ?
    C2B C1B C6B C5B . . . . 2.0(2) ?
    N1B C1B C6B C9B . . . . 1.62(16) ?
    C2B C1B C6B C9B . . . . -176.96(14) ?
    O1B C7B C8B N1B . . . . 0.3(2) ?
    C12B C7B C8B N1B . . . . -179.84(14) ?
    O1B C7B C8B C9B . . . . 180.00(13) ?
    C12B C7B C8B C9B . . . . -0.1(2) ?
    N1B C8B C9B C10B . . . . -178.81(13) ?
    C7B C8B C9B C10B . . . . 1.4(2) ?
    N1B C8B C9B C6B . . . . 0.17(17) ?
    C7B C8B C9B C6B . . . . -179.61(13) ?
    C5B C6B C9B C8B . . . . -179.81(16) ?
    C1B C6B C9B C8B . . . . -1.08(16) ?
    C5B C6B C9B C10B . . . . -1.1(3) ?
    C1B C6B C9B C10B . . . . 177.67(16) ?
    C8B C9B C10B C11B . . . . -1.3(2) ?
    C6B C9B C10B C11B . . . . -179.88(15) ?
    C9B C10B C11B C12B . . . . -0.2(2) ?
    O1B C7B C12B C11B . . . . 178.60(14) ?
    C8B C7B C12B C11B . . . . -1.3(2) ?
    O1B C7B C12B C13B . . . . -1.2(2) ?
    C8B C7B C12B C13B . . . . 178.92(13) ?
    C10B C11B C12B C7B . . . . 1.5(2) ?
    C10B C11B C12B C13B . . . . -178.77(14) ?
    C7B C12B C13B O2B . . . . 0.6(2) ?
    C11B C12B C13B O2B . . . . -179.21(14) ?
    C7B C12B C13B C14B . . . . -178.87(14) ?
    C11B C12B C13B C14B . . . . 1.4(2) ?
    O2B C13B C14B C15B . . . . 9.6(2) ?
    C12B C13B C14B C15B . . . . -170.95(15) ?
    C13B C14B C15B C16B . . . . 1.0(3) ?
    C13B C14B C15B C17B . . . . -177.81(15) ?
    C7A C8A N1A C1A . . . . -177.76(14) ?
    C9A C8A N1A C1A . . . . 1.12(17) ?
    C2A C1A N1A C8A . . . . 176.66(15) ?
    C6A C1A N1A C8A . . . . -1.42(16) ?
    C2B C1B N1B C8B . . . . 176.92(15) ?
    C6B C1B N1B C8B . . . . -1.54(17) ?
    C7B C8B N1B C1B . . . . -179.39(14) ?
    C9B C8B N1B C1B . . . . 0.85(17) ?
loop_
    _geom_hbond_atom_site_label_D
    _geom_hbond_atom_site_label_H
    _geom_hbond_atom_site_label_A
    _geom_hbond_site_symmetry_A
    _geom_hbond_distance_DH
    _geom_hbond_distance_HA
    _geom_hbond_distance_DA
    _geom_hbond_angle_DHA
    O1B H1D O2B . 0.84 1.73 2.4762(16) 146.2
    O1A H1C O2A . 0.84 1.72 2.4626(16) 146.1
    N1B H1B O1B 2_757 0.88 2.12 2.9561(17) 157.2
    N1A H1A O1A 2_656 0.88 2.08 2.8996(16) 155.1
    C10A H10A Cg1 2_756 0.95 2.66 3.365(2) 132
    C10B H10B Cg2 2_656 0.95 2.68 3.427(2) 136
    C16A H16A Cg3 2_756 0.95 2.77 3.659(2) 152
    C16B H16D Cg1 2_657 0.95 2.96 3.846(2) 151
data_global
_journal_date_recd_electronic     2009-11-07
_journal_date_accepted     2010-01-04
_journal_name_full     'Acta Crystallographica, Section E'
_journal_year     2010
_journal_volume     66
_journal_issue      2
_journal_page_first     o297
_journal_page_last     o298
_journal_paper_category     QO
_journal_coeditor_code     BV2136
_publ_contact_author_name     'Matthias Zeller'
_publ_contact_author_address
;
Department of Chemistry, Youngstown State University, One University
Plaza, Youngstown, OH 44555, USA
;
_publ_contact_author_email     'mzeller@ysu.edu'
_publ_contact_author_fax     ?
_publ_contact_author_phone     '330 941 7105'
_publ_section_title
;
1-(1-Hydroxy-9<i>H</i>-carbazol-2-yl)-3-methylbut-2-en-1-one
;
loop_
    _publ_author_name
    _publ_author_footnote
    _publ_author_address
    'Zeller, Matthias' .
;
Department of Chemistry, Youngstown State University
One University Plaza, Youngstown, OH 44555, USA
;
    'Sridharan, Makuteswaran' .
;
Department of Chemistry, Bharathiar University, Coimbatore 641 046, Tamil Nadu,
India
;
    'Rajendra Prasad, Karnam J.' .
;
Department of Chemistry, Bharathiar University, Coimbatore 641 046, Tamil Nadu,
India
;
    'Ngendahimana, Aimable' .
;
Department of Chemistry, Youngstown State University
One University Plaza, Youngstown, OH 44555, USA
;
_publ_section_synopsis     .
