# Supplementary material for: 1-(1-Hydr­oxy-9H-carbazol-2-yl)-3-methyl­but-2-en-1-one
Source: Acta Crystallogr Sect E Struct Rep Online. 2010 Jan 9;66(Pt 2):o297–8. doi: 10.1107/S1600536810000322 (PMC2979736; doi:10.1107/S1600536810000322)
Supplement: Supplementary file 2 [file e-66-0o297-Isup2.hkl]

# 
# h,k,l, Fc-squared, Fo-squared, sigma(Fo-squared) and status flag 
# 
data_I
_shelx_title ' 08an031_0m1 in P-1' 
_shelx_refln_list_code          4 
_shelx_F_calc_maximum      198.15 
_exptl_crystal_F_000       560.00 
_reflns_d_resolution_high  0.7500 
 
loop_ 
 _symmetry_equiv_pos_as_xyz 
 'x, y, z' 
 '-x, -y, -z' 
 
_cell_length_a     6.3416 
_cell_length_b    15.2022 
_cell_length_c    15.4617 
_cell_angle_alpha 115.216 
_cell_angle_beta   95.042 
_cell_angle_gamma 101.922 
 
_shelx_F_squared_multiplier     1.000 
 
loop_ 
 _refln_index_h 
 _refln_index_k 
 _refln_index_l 
 _refln_F_squared_calc 
 _refln_F_squared_meas 
 _refln_F_squared_sigma 
 _refln_observed_status 
   1   0   0        0.90       -1.60      1.60 o 
   2   0   0     2261.19     2230.83     29.88 o 
   3   0   0      113.94      124.10      5.54 o 
   4   0   0       28.91       35.96      4.43 o 
   5   0   0       18.61       19.87      4.08 o 
   6   0   0     2332.51     2259.59     35.48 o 
   7   0   0        2.60        0.25      3.15 o 
   8   0   0       28.03       24.15      8.90 o 
  -8   1   0        4.34        4.66      2.88 o 
  -7   1   0       13.33        4.28      5.32 o 
  -6   1   0     1297.20     1237.00     39.35 o 
  -5   1   0       51.72       54.52      7.49 o 
  -4   1   0      104.03      108.28      5.62 o 
  -3   1   0      247.11      271.22     15.03 o 
  -2   1   0       90.45       87.76      2.74 o 
  -1   1   0      108.15      107.31      2.29 o 
   0   1   0     8572.94     6179.56    434.07 o 
   1   1   0        2.00        1.01      0.74 o 
   2   1   0     3902.09     3575.13     35.47 o 
   3   1   0        0.77        0.32      1.82 o 
   4   1   0       40.90       45.19      4.54 o 
   5   1   0        0.65        2.11      2.52 o 
   6   1   0        5.04        2.21      3.03 o 
   7   1   0       16.53       15.66      8.40 o 
  -8   2   0       31.69       31.05      6.29 o 
  -7   2   0      221.63      173.36     10.09 o 
  -6   2   0       44.30       39.90      5.83 o 
  -5   2   0      349.91      343.08     11.32 o 
  -4   2   0      113.69      147.00      6.67 o 
  -3   2   0      436.85      454.21      7.00 o 
  -2   2   0      567.86      498.09      6.61 o 
  -1   2   0      207.01      203.37      3.43 o 
   0   2   0     1998.67     1830.02     17.36 o 
   1   2   0      102.87       94.13      2.70 o 
   2   2   0     1563.71     1551.27     17.08 o 
   3   2   0       58.13       63.40      4.49 o 
   4   2   0       40.49       31.44      4.23 o 
   5   2   0        8.25        5.99      3.18 o 
   6   2   0      472.78      443.97     14.84 o 
   7   2   0        5.64        8.00      3.60 o 
  -8   3   0       64.26       62.50      7.60 o 
  -7   3   0       20.74       20.96      5.05 o 
  -6   3   0      140.58      128.98     20.11 o 
  -5   3   0      153.23      151.01      9.79 o 
  -4   3   0       28.76       48.85      2.96 o 
  -3   3   0     1705.69     1809.38     17.67 o 
  -2   3   0      469.41      427.29      6.38 o 
  -1   3   0      199.11      167.74      3.54 o 
   0   3   0      578.05      503.57      6.07 o 
   1   3   0      846.77      814.34      8.99 o 
   2   3   0        2.07        3.45      1.33 o 
   3   3   0      684.82      737.21     19.81 o 
   4   3   0     1390.92     1300.63     22.10 o 
   5   3   0       28.89       25.30      7.40 o 
   6   3   0      101.34       87.02      7.85 o 
   7   3   0        4.65        7.33      5.08 o 
  -8   4   0       54.11       54.14      7.04 o 
  -7   4   0       26.71       24.27      5.33 o 
  -6   4   0      114.15      116.90      7.52 o 
  -5   4   0       83.90       89.58      6.38 o 
  -4   4   0       32.13       40.99      3.00 o 
  -3   4   0      602.52      618.08      9.15 o 
  -2   4   0      824.24      850.42     10.03 o 
  -1   4   0      111.82      104.85      3.08 o 
   0   4   0     1155.45      997.16     10.26 o 
   1   4   0        0.21       -1.06      1.49 o 
   2   4   0       12.46       11.21      1.80 o 
   3   4   0      330.17      356.54      6.45 o 
   4   4   0       39.99       38.25      8.19 o 
   5   4   0        0.41       -2.78      4.73 o 
   6   4   0       18.30       11.37      5.16 o 
   7   4   0        0.01        0.09      5.85 o 
  -8   5   0        1.92        1.11      6.43 o 
  -7   5   0        0.20       -3.17      3.17 o 
  -6   5   0       87.74       92.61      7.00 o 
  -5   5   0       77.38       80.24      5.81 o 
  -4   5   0        3.62        1.84      1.64 o 
  -3   5   0      649.69      612.41      9.43 o 
  -2   5   0        0.06        2.12      1.27 o 
  -1   5   0       28.51       25.79      1.97 o 
   0   5   0        1.79        0.21      1.21 o 
   1   5   0      477.64      509.02      7.85 o 
   2   5   0      492.27      526.75      8.56 o 
   3   5   0       22.11       24.60      2.29 o 
   4   5   0      244.84      224.39      9.45 o 
   5   5   0        8.65        7.77      3.68 o 
   6   5   0      100.61       76.39      8.58 o 
   7   5   0        3.91        1.51      2.78 o 
  -8   6   0       26.81       32.02      5.58 o 
  -7   6   0      139.18      141.48      9.64 o 
  -6   6   0       21.23       24.99      5.21 o 
  -5   6   0      990.28      989.04     14.91 o 
  -4   6   0      388.85      408.32      8.65 o 
  -3   6   0      658.96      769.52     11.08 o 
  -2   6   0      308.39      278.03      5.84 o 
  -1   6   0     4778.05     4668.81     48.88 o 
   0   6   0     1367.96     1380.35     17.38 o 
   1   6   0     1170.54     1201.86     19.23 o 
   2   6   0      148.93      154.47      5.08 o 
   3   6   0        0.02        1.01      1.39 o 
   4   6   0       80.98       80.71      6.69 o 
   5   6   0      203.66      179.70      9.61 o 
   6   6   0        4.40       -0.15      4.55 o 
  -8   7   0      105.46      104.62      9.17 o 
  -7   7   0      292.04      264.84     11.44 o 
  -6   7   0        0.18        1.39      2.72 o 
  -5   7   0      267.56      227.09      7.24 o 
  -4   7   0        3.23        5.34      2.03 o 
  -3   7   0       36.44       49.03      3.25 o 
  -2   7   0       15.23       14.63      2.07 o 
  -1   7   0     2127.06     2319.03     21.57 o 
   0   7   0      348.52      352.13      6.90 o 
   1   7   0       55.93       73.00      5.09 o 
   2   7   0        1.88        4.20      1.84 o 
   3   7   0        2.94        1.81      2.28 o 
   4   7   0      233.00      220.10      9.96 o 
   5   7   0      262.52      247.40     11.20 o 
   6   7   0        8.41       10.68      3.66 o 
  -8   8   0       29.63       29.06      5.28 o 
  -7   8   0       16.49       22.39      7.10 o 
  -6   8   0      164.80      171.93      9.12 o 
  -5   8   0       55.26       41.61      6.42 o 
  -4   8   0      363.89      335.24      8.20 o 
  -3   8   0       74.44       71.13      3.90 o 
  -2   8   0      254.96      238.98      5.93 o 
  -1   8   0      113.56      109.35      4.06 o 
   0   8   0       16.00       18.00      2.31 o 
   1   8   0      566.57      591.11     10.22 o 
   2   8   0      151.00      150.69      5.72 o 
   3   8   0       31.67       32.84      7.77 o 
   4   8   0       69.86       62.22      6.59 o 
   5   8   0        2.12        6.22      4.65 o 
   6   8   0       11.46        4.25      3.76 o 
  -8   9   0       46.06       58.02      6.72 o 
  -7   9   0       45.14       49.15      6.30 o 
  -6   9   0        0.98        0.20      3.68 o 
  -5   9   0       55.02       53.23      4.43 o 
  -4   9   0       38.74       35.74      4.10 o 
  -3   9   0        0.42       -0.29      1.57 o 
  -2   9   0      126.97      119.26     10.53 o 
  -1   9   0        1.95        1.26      1.61 o 
   0   9   0      102.38       93.92      4.26 o 
   1   9   0      143.92      132.99      5.28 o 
   2   9   0       13.61       16.53      3.01 o 
   3   9   0      361.33      360.66     11.90 o 
   4   9   0       56.73       45.85      5.81 o 
   5   9   0        6.57        6.54      2.66 o 
  -8  10   0       71.89       88.05      7.71 o 
  -7  10   0       13.07       27.87      4.38 o 
  -6  10   0        1.21        3.95      2.27 o 
  -5  10   0       72.41       66.48      5.02 o 
  -4  10   0       87.99       89.64      5.01 o 
  -3  10   0     2100.55     2001.35     22.35 o 
  -2  10   0      162.68      136.48      4.97 o 
  -1  10   0      312.41      305.65      7.26 o 
   0  10   0       19.87       19.95      2.73 o 
   1  10   0       11.59       14.71      2.67 o 
   2  10   0        9.76        9.19      2.80 o 
   3  10   0     1103.51     1062.85     21.46 o 
   4  10   0       26.09       30.85      4.35 o 
   5  10   0        0.74        1.70      6.25 o 
  -7  11   0        7.50       -1.54      5.89 o 
  -6  11   0        2.68        5.86      1.90 o 
  -5  11   0       81.41       80.09      5.16 o 
  -4  11   0      181.34      193.09      6.74 o 
  -3  11   0     1310.75     1207.93     16.69 o 
  -2  11   0     1175.38     1086.43     30.93 o 
  -1  11   0      351.34      328.03      8.04 o 
   0  11   0      293.46      314.71     12.77 o 
   1  11   0       21.55       18.23      4.44 o 
   2  11   0       22.53       18.90      3.76 o 
   3  11   0       54.00       67.82      6.31 o 
   4  11   0        6.76        4.86      3.42 o 
   5  11   0        6.38        0.09      5.36 o 
  -6  12   0       13.36       12.87      4.67 o 
  -5  12   0      100.18       85.41      7.41 o 
  -4  12   0      292.05      274.71     14.06 o 
  -3  12   0      636.14      572.64     16.97 o 
  -2  12   0      245.55      209.07      9.78 o 
  -1  12   0       90.46      101.01      7.42 o 
   0  12   0       30.71       31.10      3.30 o 
   1  12   0       47.53       48.50      4.28 o 
   2  12   0       31.28       30.99      5.58 o 
   3  12   0       21.63       17.05      3.32 o 
   4  12   0      289.34      289.49     26.30 o 
  -6  13   0       70.26       82.36      7.96 o 
  -5  13   0       12.63       13.83      4.20 o 
  -4  13   0        1.75        7.26      4.01 o 
  -3  13   0        0.59        1.37      6.19 o 
  -2  13   0      503.48      441.02     14.11 o 
  -1  13   0       53.04       48.94     11.21 o 
   0  13   0      372.04      351.04     27.23 o 
   1  13   0      182.83      156.41      9.20 o 
   2  13   0       45.80       56.43      9.57 o 
   3  13   0       12.35       24.20      8.30 o 
   4  13   0      168.30      182.38     17.72 o 
  -6  14   0       31.03       52.36     10.40 o 
  -5  14   0      124.69      135.86     10.52 o 
  -4  14   0        0.15        1.22      3.88 o 
  -3  14   0       72.81       74.50      7.14 o 
  -2  14   0       39.18       43.56      6.30 o 
  -1  14   0      107.50       97.50      8.10 o 
   0  14   0        0.14       -1.25      3.69 o 
   1  14   0       13.71        7.72      4.67 o 
   2  14   0        0.02        0.32      4.86 o 
   3  14   0        0.28       -2.25      7.04 o 
  -6  15   0       23.48       28.83      8.74 o 
  -5  15   0        1.03        2.49      6.49 o 
  -4  15   0       55.17       58.05     11.55 o 
  -3  15   0       15.90        3.73      3.85 o 
  -2  15   0       44.50       47.31      7.89 o 
  -1  15   0        0.25       -3.72      3.72 o 
   0  15   0       43.68       49.98      6.88 o 
   1  15   0        2.57        7.61      4.63 o 
   2  15   0        3.87       -5.14      5.14 o 
  -5  16   0      208.16      281.60     20.33 o 
  -4  16   0      124.46      124.81     15.30 o 
  -3  16   0       53.28       39.70     10.32 o 
  -2  16   0        1.56       -1.54      7.24 o 
  -1  16   0       45.14       46.48      6.82 o 
   0  16   0        0.65        6.83      9.15 o 
   1  16   0       64.35       88.09      8.37 o 
  -5  17   0       80.89       77.90     13.33 o 
  -4  17   0        1.42       -2.02      6.53 o 
  -3  17   0      223.19      256.77     19.42 o 
  -2  17   0       11.30       20.13      9.37 o 
  -1  17   0       44.44       56.39     12.42 o 
   0  17   0        0.61       -4.19      6.45 o 
  -3  18   0        3.40        5.73      7.04 o 
  -2  18   0       30.37       43.62     11.43 o 
  -1  18   0       26.96       40.14     10.60 o 
   0 -18   1        0.58       -6.17      6.17 o 
   1 -18   1        3.93       13.01      8.66 o 
   2 -18   1       64.56       84.67     14.39 o 
   3 -18   1        0.84       14.04      8.15 o 
   4 -18   1        5.57        4.11      7.24 o 
  -1 -17   1        2.00       11.03      6.76 o 
   0 -17   1       14.41       15.38      7.55 o 
   1 -17   1       18.29       22.70      8.46 o 
   2 -17   1       44.70       44.29     10.91 o 
   3 -17   1       91.46      104.04     14.63 o 
   4 -17   1        7.98        5.58      7.59 o 
   5 -17   1       22.19       48.64     11.07 o 
  -2 -16   1       18.63       27.84     10.16 o 
  -1 -16   1        6.71       17.52      4.66 o 
   0 -16   1      162.08      202.71     10.99 o 
   1 -16   1       17.30        9.81      7.99 o 
   2 -16   1        0.08        9.89      7.12 o 
   3 -16   1        0.26       -1.38      6.13 o 
   4 -16   1       30.55       29.11      9.57 o 
   5 -16   1       40.81       31.44      9.53 o 
   6 -16   1        3.88       -4.35      5.77 o 
  -3 -15   1        5.17       23.77      6.72 o 
  -2 -15   1       24.50        4.94      7.75 o 
  -1 -15   1        0.14        1.83      4.07 o 
   0 -15   1       53.12       40.75     12.80 o 
   1 -15   1        2.27        3.28      4.86 o 
   2 -15   1       86.99       84.63      7.58 o 
   3 -15   1        9.60        9.29      7.36 o 
   4 -15   1        0.09        0.87      5.85 o 
   5 -15   1        8.44        5.30      5.69 o 
   6 -15   1       12.18       23.06      6.49 o 
  -3 -14   1       54.31       53.98     10.24 o 
  -2 -14   1        4.39        6.64      6.53 o 
  -1 -14   1       71.49       70.27      7.38 o 
   0 -14   1      539.02      497.35     15.40 o 
   1 -14   1      271.13      224.80     10.76 o 
   2 -14   1      181.52      175.71      9.92 o 
   3 -14   1        5.82        6.28      6.29 o 
   4 -14   1       62.02       61.45      6.51 o 
   5 -14   1      110.33      113.06     13.05 o 
   6 -14   1       56.90       71.66     11.07 o 
  -4 -13   1        0.06        0.96      6.90 o 
  -3 -13   1      116.27      108.82     15.36 o 
  -2 -13   1       74.71       64.33      6.00 o 
  -1 -13   1        4.17        4.34      3.98 o 
   0 -13   1      102.60      109.30      5.40 o 
   1 -13   1      767.36      715.21     12.85 o 
   2 -13   1      203.34      175.93      9.37 o 
   3 -13   1        0.36        4.31      3.78 o 
   4 -13   1       20.82       13.40      7.32 o 
   5 -13   1       24.11       26.93      5.55 o 
   6 -13   1       79.11       64.66     10.91 o 
  -4 -12   1        1.26        0.57      2.47 o 
  -3 -12   1        1.44       -0.98      4.03 o 
  -2 -12   1      225.01      222.73      7.75 o 
  -1 -12   1      340.16      358.48      9.52 o 
   0 -12   1       66.73       65.79      4.61 o 
   1 -12   1      341.28      323.47      8.37 o 
   2 -12   1      174.46      173.15      7.55 o 
   3 -12   1      126.75      123.83      5.49 o 
   4 -12   1       15.99       23.21      5.10 o 
   5 -12   1      119.30      123.15      7.25 o 
   6 -12   1       31.11       44.21      5.37 o 
  -5 -11   1        1.09        2.19      2.43 o 
  -4 -11   1      132.12      121.05      8.57 o 
  -3 -11   1      502.76      501.49     14.51 o 
  -2 -11   1        0.00        2.17      2.48 o 
  -1 -11   1       20.35       12.50      3.18 o 
   0 -11   1        3.44        2.77      2.34 o 
   1 -11   1        2.31        2.30      3.16 o 
   2 -11   1       85.22       85.88      5.10 o 
   3 -11   1      200.37      208.15      6.84 o 
   4 -11   1        6.43        4.04      2.31 o 
   5 -11   1        1.77        4.03      2.72 o 
   6 -11   1        3.84        5.51      2.79 o 
   7 -11   1        0.85        1.85      3.99 o 
  -5 -10   1       59.53       80.86      7.89 o 
  -4 -10   1      164.20      163.46      8.83 o 
  -3 -10   1      567.07      539.95     14.77 o 
  -2 -10   1       50.15       57.13      4.43 o 
  -1 -10   1      160.77      162.76      5.98 o 
   0 -10   1        2.45        2.91      1.63 o 
   1 -10   1      260.17      244.39      6.54 o 
   2 -10   1      223.96      198.93      6.02 o 
   3 -10   1      496.33      471.73      9.51 o 
   4 -10   1       13.35       17.56      2.99 o 
   5 -10   1      133.59      119.32      6.33 o 
   6 -10   1       21.58       21.43      3.34 o 
   7 -10   1       11.09       17.04      4.26 o 
   8 -10   1       27.15       34.31      7.87 o 
  -6  -9   1        6.38        5.41      2.63 o 
  -5  -9   1       51.42       47.83      6.25 o 
  -4  -9   1       28.47       17.86      3.85 o 
  -3  -9   1       87.83       85.30      6.51 o 
  -2  -9   1      294.99      268.04      7.50 o 
  -1  -9   1      431.11      404.06      8.56 o 
   0  -9   1       61.96       62.01      3.67 o 
   1  -9   1       30.66       50.60      3.22 o 
   2  -9   1       84.09       75.05      4.17 o 
   3  -9   1       97.43       85.70      4.31 o 
   4  -9   1      337.72      323.54      8.34 o 
   5  -9   1       10.30       20.43      6.35 o 
   6  -9   1       24.35       25.12      4.51 o 
   7  -9   1       17.19       29.86      6.33 o 
   8  -9   1        0.93        1.52      4.97 o 
  -6  -8   1        2.64        7.17      3.21 o 
  -5  -8   1      205.21      208.38     15.11 o 
  -4  -8   1      289.35      278.37     11.07 o 
  -3  -8   1        3.22        3.78      2.61 o 
  -2  -8   1        0.81        1.42      1.97 o 
  -1  -8   1       22.87       22.79      2.61 o 
   0  -8   1      142.20      180.18      5.29 o 
   1  -8   1       40.70       30.28      2.57 o 
   2  -8   1      308.70      325.17      6.89 o 
   3  -8   1      184.82      210.39      7.42 o 
   4  -8   1      110.32      119.54      5.18 o 
   5  -8   1        0.44       -0.34      2.63 o 
   6  -8   1        8.24        4.10      7.02 o 
   7  -8   1       39.40       31.04      5.46 o 
   8  -8   1        7.23        8.76      6.66 o 
  -6  -7   1       39.48       28.51      8.74 o 
  -5  -7   1        0.85        8.45      3.15 o 
  -4  -7   1      366.12      341.88     12.73 o 
  -3  -7   1      181.22      141.57      7.26 o 
  -2  -7   1      849.73      870.40     12.40 o 
  -1  -7   1      206.10      183.81      5.28 o 
   0  -7   1     2599.56     2595.08     23.54 o 
   1  -7   1     1612.25     1630.32     19.50 o 
   2  -7   1      522.46      567.33     10.19 o 
   3  -7   1        1.83        1.22      1.60 o 
   4  -7   1       59.70       59.93      3.93 o 
   5  -7   1      403.58      402.17      9.45 o 
   6  -7   1      527.08      536.96     15.71 o 
   7  -7   1      205.59      211.25     11.01 o 
   8  -7   1       32.01       51.70      6.93 o 
  -7  -6   1       18.84       16.60      3.79 o 
  -6  -6   1       55.60       38.89      8.98 o 
  -5  -6   1       97.80       86.62      7.49 o 
  -4  -6   1      409.42      453.47     13.30 o 
  -3  -6   1      342.04      374.21      7.38 o 
  -2  -6   1      512.93      537.43     12.82 o 
  -1  -6   1       57.97       56.24      4.27 o 
   0  -6   1      577.36      565.84      8.15 o 
   1  -6   1     1321.26     1363.14     14.02 o 
   2  -6   1     3157.68     3065.43     32.67 o 
   3  -6   1      370.23      347.02      7.18 o 
   4  -6   1      447.40      486.24      9.32 o 
   5  -6   1       10.08       18.61      3.10 o 
   6  -6   1      168.20      167.06     18.23 o 
   7  -6   1       20.62       27.56      7.88 o 
   8  -6   1      219.48      274.66     13.45 o 
  -7  -5   1       11.55        4.10      9.47 o 
  -6  -5   1      154.79      153.78      9.53 o 
  -5  -5   1      299.17      272.05     11.33 o 
  -4  -5   1       34.33       33.69      4.79 o 
  -3  -5   1      391.99      386.00      9.78 o 
  -2  -5   1      695.12      775.82     10.33 o 
  -1  -5   1      173.11      179.41      6.76 o 
   0  -5   1       10.05       11.97      1.61 o 
   1  -5   1      145.17      128.63      3.58 o 
   2  -5   1     1061.41      955.12     11.13 o 
   3  -5   1      111.80       88.80      3.84 o 
   4  -5   1      363.44      336.69      7.45 o 
   5  -5   1        0.02       -0.11      1.90 o 
   6  -5   1       72.14       77.05     10.56 o 
   7  -5   1        1.01       -2.29      3.31 o 
   8  -5   1       18.09       16.53      4.94 o 
  -7  -4   1        2.02        7.24      3.68 o 
  -6  -4   1       47.11       47.57      6.60 o 
  -5  -4   1        6.05        4.06      3.27 o 
  -4  -4   1      116.97      136.17      7.26 o 
  -3  -4   1      216.02      217.15      5.66 o 
  -2  -4   1      729.28      740.69      9.35 o 
  -1  -4   1       34.54       31.13      2.10 o 
   0  -4   1      201.17      197.18      3.93 o 
   1  -4   1       16.36       19.06      1.61 o 
   2  -4   1     2307.66     2425.25     20.89 o 
   3  -4   1       22.66       23.66      2.29 o 
   4  -4   1       51.44       62.95      3.51 o 
   5  -4   1        2.11        2.98      3.20 o 
   6  -4   1       13.17        9.10      6.82 o 
   7  -4   1        1.27       -2.81      2.81 o 
   8  -4   1        5.01       -0.19     11.88 o 
  -7  -3   1      105.88      107.34      9.24 o 
  -6  -3   1       18.65       16.55      4.39 o 
  -5  -3   1        8.08        7.59      3.27 o 
  -4  -3   1       93.59       99.46      6.33 o 
  -3  -3   1        9.43       10.44      2.76 o 
  -2  -3   1     1645.49     1792.34     16.43 o 
  -1  -3   1      120.47      121.43      3.21 o 
   0  -3   1      343.03      305.32      4.32 o 
   1  -3   1       22.62       18.47      1.47 o 
   2  -3   1        8.18        7.65      1.45 o 
   3  -3   1      313.82      318.06      6.08 o 
   4  -3   1       49.06       61.42      3.23 o 
   5  -3   1      338.52      302.28     21.02 o 
   6  -3   1      312.79      281.74     11.58 o 
   7  -3   1        0.16       -2.70      2.70 o 
   8  -3   1       40.51       35.12      6.60 o 
  -7  -2   1       11.43        6.53      3.47 o 
  -6  -2   1       39.40       33.63      5.67 o 
  -5  -2   1        4.97        4.90      3.07 o 
  -4  -2   1       16.72       14.19      3.22 o 
  -3  -2   1        7.04        7.79      2.31 o 
  -2  -2   1       25.81       26.07      3.14 o 
  -1  -2   1       53.56       51.21      2.77 o 
   0  -2   1       96.08       87.70      1.92 o 
   1  -2   1      492.92      438.16      5.18 o 
   2  -2   1      260.55      213.56      5.03 o 
   3  -2   1      386.62      391.41      6.40 o 
   4  -2   1      966.29      987.30     17.57 o 
   5  -2   1      177.89      173.16      7.92 o 
   6  -2   1     1665.11     1683.29     29.28 o 
   7  -2   1      170.01      170.39     10.16 o 
   8  -2   1        1.30        2.27      3.14 o 
  -8  -1   1        0.47       -2.93      7.41 o 
  -7  -1   1      164.35      141.63     10.24 o 
  -6  -1   1        0.57       -0.77      2.84 o 
  -5  -1   1      149.17      149.84     11.94 o 
  -4  -1   1       30.91       39.02      4.35 o 
  -3  -1   1      187.67      218.06      7.12 o 
  -2  -1   1      186.78      203.32      5.75 o 
  -1  -1   1    13883.22    13590.01    115.45 o 
   1  -1   1     3389.28     3432.41     50.81 o 
   2  -1   1      367.63      354.37      5.18 o 
   3  -1   1      330.52      295.14      4.99 o 
   4  -1   1      165.06      145.77      6.37 o 
   5  -1   1      151.82      145.08      7.91 o 
   6  -1   1      279.22      287.01     17.38 o 
   7  -1   1       99.55       98.53     12.18 o 
   8  -1   1       16.18       30.57      9.49 o 
  -8   0   1        6.67        5.17      2.97 o 
  -7   0   1       72.15       79.16     15.15 o 
  -6   0   1      212.35      198.94     10.19 o 
  -5   0   1     1340.96     1279.90     22.89 o 
  -4   0   1      148.87      136.19      6.62 o 
  -3   0   1     1398.97     1399.91     19.50 o 
  -2   0   1      113.71      102.12      4.22 o 
  -1   0   1      871.03      931.33     14.53 o 
   1   0   1    10186.06    10024.26    105.58 o 
   2   0   1      196.49      198.84      3.65 o 
   3   0   1      207.73      229.25      6.78 o 
   4   0   1      192.72      203.42      8.40 o 
   5   0   1       10.46       10.96      3.60 o 
   6   0   1       73.43       70.50      7.13 o 
   7   0   1        9.74       11.97      4.05 o 
   8   0   1       17.60       12.58      3.93 o 
  -8   1   1        0.74       11.99      4.15 o 
  -7   1   1        8.32       10.40      4.07 o 
  -6   1   1       41.69       45.81      6.33 o 
  -5   1   1       89.30       84.31      6.50 o 
  -4   1   1       12.41        8.21      2.59 o 
  -3   1   1        3.43        4.05      1.45 o 
  -2   1   1       47.31       40.79      2.08 o 
  -1   1   1      534.44      466.18      6.23 o 
   0   1   1       13.25       10.87      0.80 o 
   1   1   1     1588.20     1560.93     12.30 o 
   2   1   1      114.98      128.13      3.51 o 
   3   1   1       39.93       44.14      4.57 o 
   4   1   1       14.36       19.09      3.59 o 
   5   1   1       60.53       61.15      6.03 o 
   6   1   1       36.81       31.45      5.50 o 
   7   1   1       22.29       19.18      4.42 o 
  -8   2   1        0.40        4.14      6.66 o 
  -7   2   1       88.10       85.51     12.08 o 
  -6   2   1        1.81       -0.75      3.05 o 
  -5   2   1      256.29      245.44      9.53 o 
  -4   2   1        0.01       -0.39      1.39 o 
  -3   2   1        8.11        2.60      1.37 o 
  -2   2   1        6.47        5.30      1.28 o 
  -1   2   1     3884.31     3563.02     26.56 o 
   0   2   1       99.49       84.03      2.97 o 
   1   2   1     1193.98     1144.17     11.10 o 
   2   2   1      147.02      160.96      3.83 o 
   3   2   1       16.56       24.29      3.39 o 
   4   2   1        3.14        1.40      3.12 o 
   5   2   1        0.98        2.65      2.87 o 
   6   2   1        1.08       -0.83      2.68 o 
   7   2   1      149.05      150.84     15.38 o 
  -8   3   1        0.92        5.30      3.44 o 
  -7   3   1        3.24       -3.24      3.24 o 
  -6   3   1        5.53        8.49      3.76 o 
  -5   3   1       19.73       15.54      3.48 o 
  -4   3   1        3.89        0.92      3.16 o 
  -3   3   1     4021.26     4296.70     36.81 o 
  -2   3   1       46.57       47.04      2.96 o 
  -1   3   1      592.53      544.77      6.50 o 
   0   3   1        0.61       -0.58      0.90 o 
   1   3   1      580.15      565.51      7.47 o 
   2   3   1        5.21        5.28      1.41 o 
   3   3   1     1738.90     1875.96     19.71 o 
   4   3   1      102.45      104.28      6.76 o 
   5   3   1        0.67        3.55      3.03 o 
   6   3   1       28.15       19.76      5.79 o 
   7   3   1       53.30       69.58      7.98 o 
  -8   4   1       24.82       27.42     10.66 o 
  -7   4   1       24.88       28.65      5.20 o 
  -6   4   1        9.21        9.27      3.73 o 
  -5   4   1      351.01      337.42     17.80 o 
  -4   4   1       82.04       77.65      3.97 o 
  -3   4   1     6256.39     6294.12     48.35 o 
  -2   4   1      101.00       91.22      3.62 o 
  -1   4   1     5305.50     4954.36     36.90 o 
   0   4   1        0.05       -0.99      0.99 o 
   1   4   1     1297.93     1261.89     13.32 o 
   2   4   1        2.38        2.20      1.30 o 
   3   4   1      190.71      204.38      5.22 o 
   4   4   1       13.60       11.47      3.50 o 
   5   4   1     2636.26     2432.10    101.61 o 
   6   4   1        8.96        3.35      2.82 o 
   7   4   1        8.16        2.02      8.21 o 
  -8   5   1       62.86       81.45      8.76 o 
  -7   5   1       16.15       14.52      5.38 o 
  -6   5   1      255.48      258.25     23.38 o 
  -5   5   1        7.52        8.20      2.39 o 
  -4   5   1        0.61        1.14      1.50 o 
  -3   5   1      575.66      631.28      9.72 o 
  -2   5   1      265.59      272.83      6.57 o 
  -1   5   1     1618.14     1483.00     21.83 o 
   0   5   1      236.63      240.47      4.94 o 
   1   5   1        3.20        4.54      1.54 o 
   2   5   1        6.44        7.70      2.37 o 
   3   5   1      125.25      100.79      5.26 o 
   4   5   1       13.00       14.82      3.72 o 
   5   5   1      103.92       79.52     12.16 o 
   6   5   1        1.73       -0.39      2.35 o 
   7   5   1       58.10       69.43      8.28 o 
  -8   6   1       44.27       40.04      8.30 o 
  -7   6   1       52.09       62.66      7.43 o 
  -6   6   1      817.43      779.16     17.23 o 
  -5   6   1      245.23      241.36      7.43 o 
  -4   6   1        0.27        1.39      1.67 o 
  -3   6   1        0.03       -1.30      1.30 o 
  -2   6   1      753.15      794.58     10.33 o 
  -1   6   1      266.47      264.68      5.35 o 
   0   6   1     1317.40     1275.71     13.92 o 
   1   6   1      499.81      590.18      9.27 o 
   2   6   1      244.47      237.39      6.26 o 
   3   6   1      188.67      170.20     13.86 o 
   4   6   1        8.44       10.96      3.47 o 
   5   6   1      254.61      243.00     10.93 o 
   6   6   1       12.75       10.36      3.31 o 
  -8   7   1       32.94       28.59      5.95 o 
  -7   7   1       21.32       21.25      8.07 o 
  -6   7   1      210.78      189.66      9.72 o 
  -5   7   1        0.88       -2.58      2.58 o 
  -4   7   1       88.74       85.52      4.34 o 
  -3   7   1       52.19       49.12      3.88 o 
  -2   7   1        9.95        8.86      1.59 o 
  -1   7   1       50.93       40.87      2.52 o 
   0   7   1      122.82      167.30      4.84 o 
   1   7   1      125.05      111.78      4.46 o 
   2   7   1       21.86       25.45      2.91 o 
   3   7   1       27.70       16.70      3.38 o 
   4   7   1      136.25      124.67      7.64 o 
   5   7   1        1.65        0.67      1.92 o 
   6   7   1        6.82        5.54      2.71 o 
  -8   8   1        1.00       -2.40      5.26 o 
  -7   8   1        3.09        4.69      3.19 o 
  -6   8   1       63.35       76.09      6.94 o 
  -5   8   1       27.86       33.75      3.81 o 
  -4   8   1       18.84       16.81      2.70 o 
  -3   8   1       10.41        9.23      1.65 o 
  -2   8   1       25.46       21.28      2.26 o 
  -1   8   1       38.12       33.36      2.57 o 
   0   8   1       27.21       28.98      2.66 o 
   1   8   1       23.36       22.91      2.70 o 
   2   8   1        9.36       10.75      3.24 o 
   3   8   1      332.76      309.32     11.00 o 
   4   8   1        1.49       -1.17      5.20 o 
   5   8   1        0.25       -2.26      2.26 o 
   6   8   1      104.42      117.70      9.65 o 
  -8   9   1       12.20        8.54      2.49 o 
  -7   9   1        1.14        1.24      7.26 o 
  -6   9   1       47.46       42.44      4.30 o 
  -5   9   1      104.03       98.50      5.40 o 
  -4   9   1     1900.62     1852.44     21.92 o 
  -3   9   1        6.86        9.57      1.95 o 
  -2   9   1        1.21       -0.96      0.96 o 
  -1   9   1       51.67       62.50      3.27 o 
   0   9   1      196.57      190.27      6.13 o 
   1   9   1       50.98       40.18      3.61 o 
   2   9   1     1535.20     1416.62     18.71 o 
   3   9   1       39.40       44.46      5.43 o 
   4   9   1        1.67        4.05      2.78 o 
   5   9   1       39.07       45.39      8.11 o 
  -7  10   1       13.60       24.48      9.02 o 
  -6  10   1        1.04        3.66      1.82 o 
  -5  10   1      240.05      229.60      8.65 o 
  -4  10   1     3278.01     3021.23     30.90 o 
  -3  10   1      622.85      597.37     10.73 o 
  -2  10   1        2.25        3.54      1.21 o 
  -1  10   1      173.71      172.20      5.44 o 
   0  10   1      185.47      181.28     12.74 o 
   1  10   1        7.80        5.43      2.47 o 
   2  10   1       54.32       59.60      4.54 o 
   3  10   1        0.88       -0.17      2.87 o 
   4  10   1        2.06        1.49      3.05 o 
   5  10   1       14.56       17.61      2.53 o 
  -7  11   1        4.40        7.12      8.03 o 
  -6  11   1       53.87       52.75      9.45 o 
  -5  11   1        3.02       -1.19      3.15 o 
  -4  11   1      161.72      153.96      8.86 o 
  -3  11   1      315.28      281.32     10.96 o 
  -2  11   1      146.05      161.10      8.67 o 
  -1  11   1       28.32       27.73      4.88 o 
   0  11   1       50.88       43.21      5.58 o 
   1  11   1        6.94        9.03      3.54 o 
   2  11   1       78.80       69.54      6.02 o 
   3  11   1        3.13       10.95      6.37 o 
   4  11   1        0.64        3.50      3.88 o 
  -7  12   1       92.65      106.26     13.01 o 
  -6  12   1       48.78       46.25      6.21 o 
  -5  12   1       35.73       34.73      5.42 o 
  -4  12   1        4.95        2.52      3.15 o 
  -3  12   1       17.51       18.74      4.65 o 
  -2  12   1      128.12      138.22     15.05 o 
  -1  12   1      306.99      271.38     11.09 o 
   0  12   1       28.74       34.18      5.62 o 
   1  12   1       63.94       61.03      6.71 o 
   2  12   1       17.08        6.49      5.73 o 
   3  12   1        0.98       -5.46      5.46 o 
   4  12   1        0.28        3.48      6.56 o 
  -7  13   1       26.42       10.60      9.06 o 
  -6  13   1        6.73       21.37      5.16 o 
  -5  13   1       42.64       41.05      6.28 o 
  -4  13   1        7.00        5.25      3.85 o 
  -3  13   1       27.26       35.24      5.73 o 
  -2  13   1        3.53        4.43      4.12 o 
  -1  13   1        1.39       -1.29      3.40 o 
   0  13   1       86.15       81.37     21.81 o 
   1  13   1        1.06       -1.46      6.45 o 
   2  13   1        3.06       -2.29      5.69 o 
   3  13   1        4.04        5.22      7.87 o 
  -6  14   1      159.90      180.50     16.89 o 
  -5  14   1        3.00        6.33      3.92 o 
  -4  14   1       15.41        9.26      4.87 o 
  -3  14   1        0.17        2.86      7.99 o 
  -2  14   1       88.34       96.98      8.21 o 
  -1  14   1       21.49       19.52      5.21 o 
   0  14   1       51.72       42.96      6.25 o 
   1  14   1       81.81       94.74      8.18 o 
   2  14   1      115.38      157.04     15.15 o 
   3  14   1       37.33       30.37     10.80 o 
  -6  15   1       87.50      102.19     12.38 o 
  -5  15   1       86.84       76.84     12.22 o 
  -4  15   1       62.98       67.93     10.48 o 
  -3  15   1        2.52       -3.95      3.95 o 
  -2  15   1       14.08       12.83      4.92 o 
  -1  15   1        1.00       -3.59      4.01 o 
   0  15   1       21.05       14.94      5.21 o 
   1  15   1       74.21       88.28     13.54 o 
   2  15   1       51.40       41.88      9.65 o 
  -5  16   1       13.28       20.52      7.71 o 
  -4  16   1       74.30      130.14     15.94 o 
  -3  16   1       95.09      111.26      9.59 o 
  -2  16   1       36.36       48.17      7.49 o 
  -1  16   1       11.26       13.19      5.20 o 
   0  16   1        5.19        8.42      5.09 o 
   1  16   1        0.13        1.80      4.12 o 
  -4  17   1       33.78       36.94     10.44 o 
  -3  17   1       69.53       74.50     13.09 o 
  -2  17   1        7.55       20.01      9.02 o 
  -1  17   1       31.44       34.96      9.61 o 
   0  17   1       67.38      108.11     10.29 o 
   2 -19   2       26.74       26.18      9.49 o 
   0 -18   2        0.55       15.90      6.60 o 
   1 -18   2        0.20        9.73      7.40 o 
   2 -18   2       22.36        2.81      7.28 o 
   3 -18   2        0.48        2.21      6.68 o 
   4 -18   2        4.26       14.67      9.10 o 
  -1 -17   2        0.29        0.91      4.07 o 
   0 -17   2       40.61       85.10     12.69 o 
   1 -17   2        0.09       -3.05      7.04 o 
   2 -17   2       23.56       13.29      7.43 o 
   3 -17   2       21.54        6.64      7.24 o 
   4 -17   2       33.83       39.07     10.52 o 
   5 -17   2        7.12        7.83      6.92 o 
  -1 -16   2       26.35       45.44      9.29 o 
   0 -16   2      124.13      149.17     15.70 o 
   1 -16   2        0.47       -0.08      7.36 o 
   2 -16   2        0.90       -0.63      6.37 o 
   3 -16   2      155.14      147.58     15.82 o 
   4 -16   2        0.14       -1.74      6.33 o 
   5 -16   2      101.53      111.80     13.72 o 
   6 -16   2      135.46      156.52     15.30 o 
  -3 -15   2       13.16        7.40      7.75 o 
  -2 -15   2       52.79       52.52      9.89 o 
  -1 -15   2        8.11        4.83      4.35 o 
   0 -15   2      247.94      262.52     11.96 o 
   1 -15   2      146.70      136.39     14.59 o 
   2 -15   2        8.03        1.19      6.80 o 
   3 -15   2        0.09       -5.42      5.42 o 
   4 -15   2        7.37        3.64      6.84 o 
   5 -15   2       11.38       15.07      7.32 o 
   6 -15   2        0.02        4.86      5.62 o 
  -4 -14   2        0.06       -1.25      2.20 o 
  -3 -14   2        1.81        2.63      4.09 o 
  -2 -14   2       77.87       87.57      7.17 o 
  -1 -14   2       25.97       22.05      3.33 o 
   0 -14   2       50.59       53.46      4.58 o 
   1 -14   2        1.06       -1.45      1.73 o 
   2 -14   2       33.01       40.26      3.76 o 
   3 -14   2        2.79        6.68      7.00 o 
   4 -14   2       37.88       39.15      9.33 o 
   5 -14   2        6.98        6.09      6.37 o 
   6 -14   2       15.22       14.83      5.85 o 
  -4 -13   2       11.63       12.92      5.00 o 
  -3 -13   2       32.53       30.24      4.86 o 
  -2 -13   2       98.67       92.57      6.38 o 
  -1 -13   2       89.96      100.25      5.80 o 
   0 -13   2      898.61      905.33     15.18 o 
   1 -13   2       36.69       41.54      4.07 o 
   2 -13   2     1091.70     1096.98     21.29 o 
   3 -13   2       32.34       30.34      3.53 o 
   4 -13   2        3.43        5.87      2.34 o 
   5 -13   2        9.81       12.22      4.11 o 
   6 -13   2       96.66      121.31      7.04 o 
  -5 -12   2       54.25       49.50      6.28 o 
  -4 -12   2       79.41       94.22      8.00 o 
  -3 -12   2       92.14       89.28      7.30 o 
  -2 -12   2       68.45       62.93      4.93 o 
  -1 -12   2       97.34      109.92      5.72 o 
   0 -12   2       76.46       70.26      4.69 o 
   1 -12   2      147.73      144.38      6.57 o 
   2 -12   2      309.31      310.15      8.10 o 
   3 -12   2      164.90      157.37      6.15 o 
   4 -12   2      172.66      172.64      8.69 o 
   5 -12   2      453.91      466.22     11.23 o 
   6 -12   2       20.52       14.12      4.17 o 
   7 -12   2        1.42       10.72      4.43 o 
  -5 -11   2        0.44        3.60      4.29 o 
  -4 -11   2        0.06        0.96      3.54 o 
  -3 -11   2      630.86      621.25     16.16 o 
  -2 -11   2      588.46      567.07     39.45 o 
  -1 -11   2     2659.25     2570.11     27.51 o 
   0 -11   2       21.92       23.89      3.45 o 
   1 -11   2       79.64       74.19      4.16 o 
   2 -11   2       90.09       96.16      4.70 o 
   3 -11   2       52.64       54.74      4.00 o 
   4 -11   2      394.19      396.05      9.57 o 
   5 -11   2      448.33      471.79     11.24 o 
   6 -11   2       25.78       24.20      3.79 o 
   7 -11   2        5.39        5.85      3.12 o 
  -5 -10   2        0.04       -3.39      3.42 o 
  -4 -10   2       59.87       50.12      8.34 o 
  -3 -10   2      336.58      352.24     13.74 o 
  -2 -10   2      861.48      862.42     17.05 o 
  -1 -10   2     1569.52     1549.36     19.10 o 
   0 -10   2      132.91      124.81      5.00 o 
   1 -10   2      371.58      337.58      7.53 o 
   2 -10   2       16.97       17.49      2.51 o 
   3 -10   2        2.53        0.59      2.38 o 
   4 -10   2        0.29        2.13      2.17 o 
   5 -10   2      270.65      309.68     12.58 o 
   6 -10   2       55.37       47.15      6.04 o 
   7 -10   2        1.25        0.40      2.89 o 
   8 -10   2        3.87        3.95      3.28 o 
  -6  -9   2       53.70       68.42      7.96 o 
  -5  -9   2      191.43      189.67      9.94 o 
  -4  -9   2      104.82       92.50      7.40 o 
  -3  -9   2      118.66      111.04      7.20 o 
  -2  -9   2        4.17        0.19      1.82 o 
  -1  -9   2       19.68       20.33      2.72 o 
   0  -9   2        0.97       -0.49      1.90 o 
   1  -9   2      173.68      188.67      6.33 o 
   2  -9   2      145.98      168.17      5.35 o 
   3  -9   2      181.88      177.50      5.70 o 
   4  -9   2       11.40       15.91      2.85 o 
   5  -9   2      840.90      788.48     14.13 o 
   6  -9   2        5.19       -1.48      3.34 o 
   7  -9   2        0.00       -3.20      3.20 o 
   8  -9   2       73.50       85.94      9.06 o 
  -6  -8   2       43.82       43.74      6.20 o 
  -5  -8   2       77.45       78.70      7.50 o 
  -4  -8   2        4.81        1.00      3.03 o 
  -3  -8   2       77.94       74.66      6.03 o 
  -2  -8   2       16.65       14.38      2.46 o 
  -1  -8   2      128.46      115.29      4.60 o 
   0  -8   2      212.96      230.01      5.78 o 
   1  -8   2      387.63      376.96      7.16 o 
   2  -8   2       33.54       42.65      2.99 o 
   3  -8   2      213.46      208.14      6.07 o 
   4  -8   2      106.52       95.90      4.82 o 
   5  -8   2      688.04      691.15     14.50 o 
   6  -8   2      143.10      136.53      8.49 o 
   7  -8   2      217.00      247.22     17.99 o 
   8  -8   2        3.96       -1.07      7.58 o 
  -6  -7   2       17.49       12.90      4.59 o 
  -5  -7   2       33.77       31.73      5.22 o 
  -4  -7   2      230.05      230.76      9.93 o 
  -3  -7   2      116.90      107.82      4.35 o 
  -2  -7   2        4.08        1.92      1.79 o 
  -1  -7   2      152.52      157.60      4.96 o 
   0  -7   2      684.95      626.57      9.13 o 
   1  -7   2      272.09      239.08      6.15 o 
   2  -7   2      905.76      930.93     11.67 o 
   3  -7   2      166.37      166.49      5.33 o 
   4  -7   2        2.84        3.15      1.95 o 
   5  -7   2        4.26        1.96      3.84 o 
   6  -7   2       42.05       44.33      6.00 o 
   7  -7   2      104.76      102.43     10.72 o 
   8  -7   2        5.79        5.59      3.50 o 
  -7  -6   2        0.09        2.69      2.85 o 
  -6  -6   2      123.92      112.20     14.95 o 
  -5  -6   2       21.56       21.24      4.57 o 
  -4  -6   2      515.88      431.01     12.78 o 
  -3  -6   2       12.42       11.57      1.79 o 
  -2  -6   2      274.53      246.03      5.91 o 
  -1  -6   2       59.60       47.19      2.83 o 
   0  -6   2      332.82      307.31      6.42 o 
   1  -6   2       13.74       10.57      1.56 o 
   2  -6   2       98.07       98.56      3.74 o 
   3  -6   2       35.73       42.71      3.63 o 
   4  -6   2       20.26       25.32      2.85 o 
   5  -6   2       15.39       14.22      4.84 o 
   6  -6   2       63.53       64.73      6.90 o 
   7  -6   2      191.65      220.12     16.08 o 
   8  -6   2      152.67      195.06     11.42 o 
  -7  -5   2       18.12        9.55      4.12 o 
  -6  -5   2       53.76       48.56      6.38 o 
  -5  -5   2       76.97       64.43      6.45 o 
  -4  -5   2       18.18       21.01      7.26 o 
  -3  -5   2      676.57      704.33      9.78 o 
  -2  -5   2     2271.98     2352.09     26.00 o 
  -1  -5   2      266.87      235.08      5.04 o 
   0  -5   2      284.20      287.88      7.70 o 
   1  -5   2      115.61      102.90      3.12 o 
   2  -5   2      105.17       93.60      3.44 o 
   3  -5   2      332.56      312.93      6.53 o 
   4  -5   2     1380.35     1393.41     16.71 o 
   5  -5   2      233.73      225.61      9.35 o 
   6  -5   2       43.13       44.51      7.93 o 
   7  -5   2       76.54       83.07      7.68 o 
   8  -5   2        2.09        0.19      3.52 o 
  -7  -4   2        5.59        5.25      4.29 o 
  -6  -4   2        5.90       10.83      4.25 o 
  -5  -4   2        0.05        3.10      5.42 o 
  -4  -4   2       60.47       69.94      5.63 o 
  -3  -4   2     2324.46     2451.52     30.61 o 
  -2  -4   2     1505.38     1641.29     18.91 o 
  -1  -4   2      105.37      101.18      3.77 o 
   0  -4   2     3080.71     2873.75     22.55 o 
   1  -4   2       24.66       22.66      2.13 o 
   2  -4   2        2.71        1.44      1.30 o 
   3  -4   2      729.65      731.80     14.64 o 
   4  -4   2      417.39      454.71      8.39 o 
   5  -4   2      138.23      131.04      7.53 o 
   6  -4   2      199.72      183.14      9.88 o 
   7  -4   2      116.32      122.82      9.28 o 
   8  -4   2        0.27       -2.89      4.98 o 
  -7  -3   2        0.28       17.56      7.67 o 
  -6  -3   2        3.41       -0.81      3.02 o 
  -5  -3   2      164.71      175.04      8.81 o 
  -4  -3   2      216.34      221.56      8.54 o 
  -3  -3   2      391.33      448.59     10.60 o 
  -2  -3   2       16.01       22.87      1.74 o 
  -1  -3   2      109.89       87.08      3.17 o 
   0  -3   2     1881.67     1734.58     19.77 o 
   1  -3   2       10.93       11.43      1.27 o 
   2  -3   2      315.93      346.01      5.76 o 
   3  -3   2     1001.38     1084.08     12.54 o 
   4  -3   2      179.98      153.67      4.56 o 
   5  -3   2     1487.94     1445.31     24.33 o 
   6  -3   2       12.62        6.71      4.10 o 
   7  -3   2       10.58       12.65      4.11 o 
   8  -3   2       60.70       66.09     12.30 o 
  -7  -2   2       10.99        9.00      5.32 o 
  -6  -2   2       39.16       37.92      5.88 o 
  -5  -2   2      238.43      219.35      9.57 o 
  -4  -2   2       68.76       58.31      4.99 o 
  -3  -2   2       77.55      101.20      5.27 o 
  -2  -2   2       10.74       16.16      1.41 o 
  -1  -2   2      493.95      459.16      8.56 o 
   0  -2   2      145.26      135.84      5.08 o 
   1  -2   2     1858.25     1921.29     15.67 o 
   2  -2   2      416.09      439.55      6.35 o 
   3  -2   2        0.34       -0.77      1.20 o 
   4  -2   2      662.87      637.41      9.16 o 
   5  -2   2      726.65      699.98     16.44 o 
   6  -2   2        0.02        2.49      3.18 o 
   7  -2   2        2.11       -1.35      2.91 o 
   8  -2   2        0.51        1.69      3.09 o 
  -8  -1   2        8.24        0.27      2.61 o 
  -7  -1   2        0.76        2.07      6.39 o 
  -6  -1   2      593.61      560.52     16.41 o 
  -5  -1   2       46.13       38.47      7.32 o 
  -4  -1   2        2.84        5.98      2.51 o 
  -3  -1   2      202.39      226.29      7.20 o 
  -2  -1   2      536.14      565.12      6.95 o 
  -1  -1   2     1300.39     1278.05     17.88 o 
   0  -1   2     2624.04     2629.78     20.09 o 
   1  -1   2      746.48      747.70      7.99 o 
   2  -1   2      109.25      134.02      3.52 o 
   3  -1   2      422.12      500.73      7.32 o 
   4  -1   2       24.74       14.15      5.04 o 
   5  -1   2       41.63       33.71      4.72 o 
   6  -1   2       18.57       12.50      4.26 o 
   7  -1   2       30.16       36.13      6.04 o 
   8  -1   2        1.19       -0.57      3.18 o 
  -8   0   2        3.76       10.52      4.04 o 
  -7   0   2      154.98      142.87     13.49 o 
  -6   0   2      246.72      230.36     10.78 o 
  -5   0   2     1216.95     1177.15     44.41 o 
  -4   0   2      144.40      145.05      6.73 o 
  -3   0   2     1543.37     1666.41     25.05 o 
  -2   0   2        7.55        4.46      1.22 o 
  -1   0   2      137.89      134.95      2.88 o 
   0   0   2      571.45      532.84      5.39 o 
   1   0   2       62.73       41.76      2.07 o 
   2   0   2        1.27       -0.12      1.16 o 
   3   0   2      164.46      189.43      4.25 o 
   4   0   2       66.73       54.24      4.65 o 
   5   0   2      350.45      335.38     19.95 o 
   6   0   2       40.51       41.70      6.13 o 
   7   0   2       15.94       12.60      9.45 o 
  -8   1   2       49.58       49.77      7.08 o 
  -7   1   2       51.71       45.65      6.56 o 
  -6   1   2      114.19      102.18      7.86 o 
  -5   1   2      114.79      110.61      9.02 o 
  -4   1   2      126.44      145.70      8.42 o 
  -3   1   2       35.51       33.35      2.20 o 
  -2   1   2       99.53       86.22      3.86 o 
  -1   1   2      385.59      385.12      5.97 o 
   0   1   2      149.03      151.52      2.62 o 
   1   1   2       33.85       29.10      1.82 o 
   2   1   2      835.40      896.48     10.26 o 
   3   1   2     1161.36     1367.77     14.48 o 
   4   1   2      139.45      136.20      6.99 o 
   5   1   2       56.21       58.26      6.19 o 
   6   1   2        0.36        1.14      3.20 o 
   7   1   2       20.48       31.11      5.82 o 
  -8   2   2       56.60       51.26      6.78 o 
  -7   2   2        0.40       -0.21     11.27 o 
  -6   2   2      290.44      271.00     15.38 o 
  -5   2   2       89.79       86.45      8.82 o 
  -4   2   2       89.20      115.22      4.04 o 
  -3   2   2     2270.97     2358.95     19.92 o 
  -2   2   2      729.36      690.28      8.43 o 
  -1   2   2      116.45       95.44      2.56 o 
   0   2   2       34.61       29.11      1.53 o 
   1   2   2     2104.40     2056.92     17.93 o 
   2   2   2       16.24       16.55      1.79 o 
   3   2   2     2040.55     2193.43     20.93 o 
   4   2   2      395.85      397.57     11.73 o 
   5   2   2       87.91       76.36      6.79 o 
   6   2   2        7.44       14.50      4.24 o 
   7   2   2        0.89        3.35      4.31 o 
  -8   3   2      398.18      452.95     16.65 o 
  -7   3   2        0.64       -0.52      4.37 o 
  -6   3   2       93.62       84.49     10.74 o 
  -5   3   2        4.09        1.51      2.35 o 
  -4   3   2      257.35      289.07      6.29 o 
  -3   3   2       12.26       13.79      1.91 o 
  -2   3   2      300.47      322.52      5.66 o 
  -1   3   2      158.44      147.19      2.92 o 
   0   3   2      835.65      703.26     12.93 o 
   1   3   2      401.50      443.96      8.18 o 
   2   3   2       96.08      110.52      3.88 o 
   3   3   2      136.95      136.89      4.41 o 
   4   3   2       88.80       55.51      5.61 o 
   5   3   2      135.59      127.85     10.70 o 
   6   3   2       14.13       19.81      4.16 o 
   7   3   2       17.96       13.19      4.56 o 
  -8   4   2       28.98       28.79      9.41 o 
  -7   4   2        1.07        0.74      5.50 o 
  -6   4   2        1.74       -0.06      3.88 o 
  -5   4   2        6.42        5.06      3.15 o 
  -4   4   2      354.40      301.48      7.01 o 
  -3   4   2       47.42       40.46      2.87 o 
  -2   4   2      197.03      252.90      5.13 o 
  -1   4   2       90.20       86.49      2.49 o 
   0   4   2      119.00       98.87      4.67 o 
   1   4   2        4.46        3.11      1.29 o 
   2   4   2      744.28      800.44     11.06 o 
   3   4   2       39.49       36.69      2.81 o 
   4   4   2       33.14       26.97      4.54 o 
   5   4   2       54.61       54.77      6.38 o 
   6   4   2       56.06       39.96      7.24 o 
   7   4   2        0.51       -0.79      3.50 o 
  -8   5   2      115.45      135.99     10.17 o 
  -7   5   2        0.39        5.81      3.42 o 
  -6   5   2     1219.26     1244.63     24.36 o 
  -5   5   2        8.91        6.12      2.06 o 
  -4   5   2       65.18       59.40      3.69 o 
  -3   5   2        7.51       10.21      1.94 o 
  -2   5   2       15.08       29.89      2.17 o 
  -1   5   2      258.82      260.07      6.42 o 
   0   5   2     1652.83     1662.03     16.16 o 
   1   5   2      209.74      213.87      7.06 o 
   2   5   2       25.48       23.54      2.60 o 
   3   5   2       34.33       35.91      2.87 o 
   4   5   2       39.75       34.09      4.88 o 
   5   5   2       81.32       78.15     18.92 o 
   6   5   2       29.53       25.84      4.75 o 
  -8   6   2       33.66       31.30      5.33 o 
  -7   6   2       20.34       21.33      4.40 o 
  -6   6   2      584.92      555.68     34.33 o 
  -5   6   2      216.58      207.70      6.92 o 
  -4   6   2      305.26      327.26      7.73 o 
  -3   6   2        0.00        2.41      1.38 o 
  -2   6   2      615.35      632.91      8.99 o 
  -1   6   2        0.19        1.33      1.05 o 
   0   6   2      329.28      350.36      6.44 o 
   1   6   2       45.28       46.83      3.05 o 
   2   6   2        0.47        1.79      1.68 o 
   3   6   2        4.56        6.78      2.97 o 
   4   6   2      728.26      696.52     17.22 o 
   5   6   2       31.16       23.29      7.81 o 
   6   6   2       31.76       26.77      5.64 o 
  -8   7   2        1.04       -0.87      2.53 o 
  -7   7   2        6.02       15.32      4.09 o 
  -6   7   2        1.64       -2.13      2.13 o 
  -5   7   2       16.43       20.91      6.47 o 
  -4   7   2      211.96      193.53      7.67 o 
  -3   7   2       54.34       53.85      3.16 o 
  -2   7   2       25.72       14.52      2.93 o 
  -1   7   2       30.29       30.83      3.05 o 
   0   7   2      103.19      109.82      3.97 o 
   1   7   2        0.54        0.38      1.19 o 
   2   7   2     1280.91     1325.02     17.03 o 
   3   7   2        9.32        4.40      3.93 o 
   4   7   2       22.24       17.55      4.02 o 
   5   7   2        2.72        5.96      2.68 o 
   6   7   2       90.19       97.00      8.67 o 
  -8   8   2       19.88        9.23      2.98 o 
  -7   8   2        0.56       -3.23      5.44 o 
  -6   8   2        3.44        4.25      2.72 o 
  -5   8   2       98.55       92.84      5.26 o 
  -4   8   2     1162.94     1156.23     19.13 o 
  -3   8   2        4.75        6.57      1.81 o 
  -2   8   2       25.87       28.94      2.06 o 
  -1   8   2       35.60       32.13      3.63 o 
   0   8   2      944.07      891.51     12.34 o 
   1   8   2      237.07      231.61      6.53 o 
   2   8   2     4356.16     4315.33     39.34 o 
   3   8   2        6.08        6.26      2.93 o 
   4   8   2       46.98       52.00      6.11 o 
   5   8   2        5.74       11.17      3.47 o 
  -8   9   2        4.83       10.80      9.06 o 
  -7   9   2        4.26        5.93      7.36 o 
  -6   9   2       13.62       15.18      2.25 o 
  -5   9   2       54.69       54.84      4.99 o 
  -4   9   2      413.42      429.72      9.28 o 
  -3   9   2     1741.10     1602.24     18.80 o 
  -2   9   2       27.65       32.17      2.51 o 
  -1   9   2       73.23       74.87      3.30 o 
   0   9   2      280.24      280.42     10.05 o 
   1   9   2       54.42       48.75      3.70 o 
   2   9   2     1416.85     1395.84     23.05 o 
   3   9   2       21.62       24.31      6.21 o 
   4   9   2       41.00       41.58      5.33 o 
   5   9   2        0.50       -0.51      2.81 o 
  -7  10   2      173.63      202.24     17.60 o 
  -6  10   2        5.17       10.36      4.17 o 
  -5  10   2       23.69       21.85      9.35 o 
  -4  10   2      159.74      141.69      8.48 o 
  -3  10   2     1042.59      912.46     19.14 o 
  -2  10   2      310.59      284.08     11.88 o 
  -1  10   2      628.61      595.56     15.19 o 
   0  10   2      659.53      633.92     15.74 o 
   1  10   2        5.93        3.12      2.52 o 
   2  10   2       12.96       21.44      3.42 o 
   3  10   2        5.84        0.64      2.61 o 
   4  10   2        0.24       -1.00      4.05 o 
   5  10   2       31.53       34.73      3.80 o 
  -6  11   2        2.80        7.93      3.92 o 
  -5  11   2        0.00        0.69      2.95 o 
  -4  11   2       38.11       26.12      5.17 o 
  -3  11   2       64.58       59.89      6.34 o 
  -2  11   2      166.63      137.50      8.43 o 
  -1  11   2       30.00       30.35      5.32 o 
   0  11   2       17.23       10.80      4.22 o 
   1  11   2      141.19      139.15     13.64 o 
   2  11   2       56.94       57.42      6.16 o 
   3  11   2      135.47      142.40     14.39 o 
   4  11   2       33.90       32.43      9.73 o 
  -7  12   2        4.15        9.73      7.16 o 
  -6  12   2       13.94       22.77      5.06 o 
  -5  12   2       52.78       45.87      9.57 o 
  -4  12   2       15.40       18.68      4.76 o 
  -3  12   2      155.65      124.55      8.39 o 
  -2  12   2      125.25      126.27      8.67 o 
  -1  12   2      331.84      378.08     13.39 o 
   0  12   2      354.42      320.10     12.55 o 
   1  12   2       36.02       40.29      6.28 o 
   2  12   2        5.75        5.38      6.29 o 
   3  12   2       53.60       69.76     11.03 o 
   4  12   2       43.09       67.54     12.50 o 
  -7  13   2      325.48      371.81     21.47 o 
  -6  13   2       14.14       21.75      5.78 o 
  -5  13   2       11.11       19.31      7.26 o 
  -4  13   2        9.19        5.02      4.33 o 
  -3  13   2        1.30        6.87      4.23 o 
  -2  13   2        6.91        6.36      4.10 o 
  -1  13   2       65.77       70.23      7.49 o 
   0  13   2        4.33        8.69      4.24 o 
   1  13   2        8.04        9.37      4.60 o 
   2  13   2        1.15        4.35      5.77 o 
   3  13   2       94.53      151.86     16.21 o 
  -6  14   2       41.42       54.27      7.22 o 
  -5  14   2       33.13       46.41      6.99 o 
  -4  14   2       62.73       67.42      7.68 o 
  -3  14   2        1.26        6.53      5.18 o 
  -2  14   2       52.60       42.50      6.48 o 
  -1  14   2       27.35       31.67      6.21 o 
   0  14   2       57.87       71.04     12.96 o 
   1  14   2      287.78      360.73     14.39 o 
   2  14   2       34.49       46.07     10.84 o 
  -6  15   2        0.01        9.37      6.76 o 
  -5  15   2       58.98       78.86      8.68 o 
  -4  15   2        1.71        5.78      4.33 o 
  -3  15   2      135.12      146.97     12.42 o 
  -2  15   2       23.00       29.14      6.28 o 
  -1  15   2        1.21       -2.51      5.42 o 
   0  15   2        0.79       -1.20      4.37 o 
   1  15   2       62.22       79.67      8.49 o 
  -5  16   2        0.09       11.31      7.75 o 
  -4  16   2       31.00       62.56      8.07 o 
  -3  16   2        4.20       12.46      6.94 o 
  -2  16   2        0.01       -2.67      4.88 o 
  -1  16   2       29.42       55.74     14.89 o 
   0  16   2       35.56       46.09      7.51 o 
  -3  17   2       16.22       16.06      7.95 o 
  -2  17   2        8.24       11.36      9.57 o 
  -1  17   2        0.88        8.40      7.69 o 
   1 -19   3       68.87      101.59     15.46 o 
   2 -19   3       32.31       52.79     11.31 o 
   3 -19   3        8.70       11.11      7.16 o 
   0 -18   3        7.96       17.52      9.89 o 
   1 -18   3        1.77       -5.42      7.00 o 
   2 -18   3       32.12       20.56     10.04 o 
   3 -18   3        4.25       -6.01      6.01 o 
   4 -18   3        1.28        8.62      8.11 o 
   5 -18   3      234.61      278.56     20.33 o 
  -1 -17   3      159.83      156.56     15.26 o 
   0 -17   3       88.88      123.86     14.95 o 
   1 -17   3        1.94        1.31      6.25 o 
   2 -17   3       17.98       12.06      8.86 o 
   3 -17   3        0.70        7.04      6.84 o 
   4 -17   3        0.94       -0.16      6.72 o 
   5 -17   3      102.31      109.86     14.36 o 
  -1 -16   3       30.47       27.37      8.98 o 
   0 -16   3       29.46       43.50     10.56 o 
   1 -16   3       45.11       38.00     10.20 o 
   2 -16   3       23.88       14.20      7.55 o 
   3 -16   3        3.82        7.79      7.79 o 
   4 -16   3       23.54       35.00      9.33 o 
   5 -16   3        7.73       14.87      7.12 o 
   6 -16   3       30.02       40.57      9.65 o 
  -3 -15   3        0.65       -4.61      4.61 o 
  -2 -15   3       68.70       79.26      6.82 o 
  -1 -15   3       30.85       24.76      3.51 o 
   0 -15   3       60.63       64.21     10.72 o 
   1 -15   3       19.06       16.86      4.07 o 
   2 -15   3       99.55      107.94     13.66 o 
   3 -15   3        1.13        8.33      2.63 o 
   4 -15   3      103.58       98.27     12.97 o 
   5 -15   3        6.58        5.58      5.42 o 
   6 -15   3        7.55        0.28      5.58 o 
  -4 -14   3        1.01       -6.33      7.24 o 
  -3 -14   3       17.45       21.67      4.15 o 
  -2 -14   3        8.96       20.80      6.33 o 
  -1 -14   3       20.59       11.43      3.10 o 
   0 -14   3       52.88       57.70      4.94 o 
   1 -14   3        5.83        4.68      3.15 o 
   2 -14   3      493.45      484.59     14.14 o 
   3 -14   3        8.80       10.22      3.16 o 
   4 -14   3        8.07        6.80      4.90 o 
   5 -14   3        5.17       -1.72      3.32 o 
   6 -14   3        9.44       12.69      4.75 o 
  -4 -13   3       44.82       62.76      6.66 o 
  -3 -13   3        3.21        5.25      2.64 o 
  -2 -13   3       61.81       61.37      6.12 o 
  -1 -13   3      146.49      138.94      6.48 o 
   0 -13   3       67.73       66.52      6.27 o 
   1 -13   3        4.98        4.29      2.42 o 
   2 -13   3      347.82      340.10      8.82 o 
   3 -13   3     1221.61     1167.17     18.23 o 
   4 -13   3       55.42       54.94      5.83 o 
   5 -13   3      198.91      205.07      9.68 o 
   6 -13   3        0.88        2.08      2.58 o 
   7 -13   3       96.93      119.39      9.57 o 
  -5 -12   3        7.38        5.07      3.00 o 
  -4 -12   3       32.01       30.11      5.42 o 
  -3 -12   3       22.91       27.63      4.69 o 
  -2 -12   3      451.44      437.83     15.43 o 
  -1 -12   3      121.90      119.33      5.73 o 
   0 -12   3       25.24       22.91      3.23 o 
   1 -12   3       50.63       45.94      3.75 o 
   2 -12   3      836.22      862.74     13.56 o 
   3 -12   3      478.99      440.42     11.80 o 
   4 -12   3      806.93      790.51     15.61 o 
   5 -12   3     1279.15     1210.97     26.02 o 
   6 -12   3      103.64      117.22      7.47 o 
   7 -12   3        7.56       19.61      4.03 o 
  -5 -11   3       12.50        6.64      4.43 o 
  -4 -11   3       35.73       43.31      5.67 o 
  -3 -11   3       29.44       24.11      4.78 o 
  -2 -11   3      542.34      509.02     11.04 o 
  -1 -11   3      703.87      668.42     12.11 o 
   0 -11   3       22.97       17.78      2.78 o 
   1 -11   3        1.83        4.90      2.11 o 
   2 -11   3        3.28        4.27      1.94 o 
   3 -11   3       10.75       12.97      2.82 o 
   4 -11   3      227.77      218.61      8.21 o 
   5 -11   3      107.73      114.14      6.17 o 
   6 -11   3        0.88        7.00      3.43 o 
   7 -11   3        8.06        8.78      3.88 o 
  -6 -10   3       54.31       53.92      7.23 o 
  -5 -10   3       34.81       39.74      5.85 o 
  -4 -10   3        0.09        2.51      2.57 o 
  -3 -10   3       17.30       28.50      4.68 o 
  -2 -10   3        4.76        3.68      2.33 o 
  -1 -10   3      116.12      139.68      5.54 o 
   0 -10   3       88.71       99.99      4.69 o 
   1 -10   3       13.77       19.75      2.66 o 
   2 -10   3       75.43       72.33      3.90 o 
   3 -10   3        1.08        1.13      2.11 o 
   4 -10   3       48.27       37.30      3.76 o 
   5 -10   3       25.98       13.24      3.34 o 
   6 -10   3       18.72       30.00      5.42 o 
   7 -10   3       45.20       40.96      6.26 o 
   8 -10   3       22.61       16.06      4.59 o 
  -6  -9   3      131.40      113.91     10.36 o 
  -5  -9   3        8.46        5.41      5.66 o 
  -4  -9   3        4.60        9.48      3.69 o 
  -3  -9   3      732.87      682.63     16.02 o 
  -2  -9   3       11.81       14.73      2.68 o 
  -1  -9   3      512.65      541.24      9.80 o 
   0  -9   3     1024.08     1038.88     16.34 o 
   1  -9   3       14.93       14.75      2.23 o 
   2  -9   3      112.70      124.25      4.62 o 
   3  -9   3      122.75      129.07      6.41 o 
   4  -9   3       63.21       54.98      4.34 o 
   5  -9   3      540.82      508.34     11.23 o 
   6  -9   3      405.08      394.27     13.70 o 
   7  -9   3      101.33      107.12     13.03 o 
   8  -9   3       39.58       68.18     11.11 o 
  -6  -8   3       13.47       13.11      6.17 o 
  -5  -8   3       44.26       47.73      6.22 o 
  -4  -8   3        7.19       12.69      3.70 o 
  -3  -8   3        6.38       -0.02      2.70 o 
  -2  -8   3        6.34        7.45      2.11 o 
  -1  -8   3      534.17      536.95      9.28 o 
   0  -8   3      183.56      211.45      6.93 o 
   1  -8   3        0.46       -0.06      1.35 o 
   2  -8   3      895.20      953.91     12.17 o 
   3  -8   3       24.14       21.10      2.66 o 
   4  -8   3       74.34       70.52      4.26 o 
   5  -8   3        6.32        6.92      2.69 o 
   6  -8   3       75.98       76.93      7.28 o 
   7  -8   3       79.09       93.34      8.47 o 
   8  -8   3        6.24       12.95      3.74 o 
  -7  -7   3        0.50       -0.47      3.32 o 
  -6  -7   3      450.26      457.27     19.10 o 
  -5  -7   3      628.30      562.47     24.40 o 
  -4  -7   3      731.18      639.72     15.94 o 
  -3  -7   3       26.66       28.17      3.26 o 
  -2  -7   3      218.04      198.76      5.75 o 
  -1  -7   3      488.05      516.10      8.54 o 
   0  -7   3      465.22      417.28      8.35 o 
   1  -7   3      846.65      821.70     10.10 o 
   2  -7   3     2581.82     2512.60     29.35 o 
   3  -7   3      824.22      880.96     12.17 o 
   4  -7   3      409.32      410.35      8.86 o 
   5  -7   3      243.54      251.54      7.04 o 
   6  -7   3       48.13       46.44      9.85 o 
   7  -7   3      305.41      353.23     14.01 o 
   8  -7   3       26.23       28.54     11.06 o 
  -7  -6   3      164.42      178.73     11.07 o 
  -6  -6   3        6.95        6.83      6.19 o 
  -5  -6   3       85.31       77.66      7.14 o 
  -4  -6   3      787.91      767.42     17.21 o 
  -3  -6   3        0.33        1.56      1.33 o 
  -2  -6   3      202.56      204.73      5.38 o 
  -1  -6   3       32.36       31.94      2.41 o 
   0  -6   3      170.36      164.68      5.82 o 
   1  -6   3      526.94      523.91      7.14 o 
   2  -6   3     3246.70     3229.13     27.17 o 
   3  -6   3     1143.05     1189.32     14.28 o 
   4  -6   3      907.04      870.23     12.78 o 
   5  -6   3       43.48       41.46      3.74 o 
   6  -6   3       58.32       61.86      6.78 o 
   7  -6   3       18.26       34.22      6.16 o 
   8  -6   3        6.85        0.74      3.63 o 
  -7  -5   3       16.26       20.33      4.35 o 
  -6  -5   3        3.32        6.63      3.22 o 
  -5  -5   3      318.05      311.50     11.84 o 
  -4  -5   3       26.85       24.10      4.27 o 
  -3  -5   3      460.27      482.39     10.53 o 
  -2  -5   3      230.48      272.53      5.71 o 
  -1  -5   3      303.87      318.87      5.79 o 
   0  -5   3     1031.12     1005.48     10.39 o 
   1  -5   3       58.86       47.07      2.11 o 
   2  -5   3        4.76        5.64      1.54 o 
   3  -5   3      200.66      253.62      6.75 o 
   4  -5   3        7.07       12.92      2.20 o 
   5  -5   3        0.30        2.07      2.82 o 
   6  -5   3      101.02       90.33      7.52 o 
   7  -5   3       17.27       10.54      4.03 o 
   8  -5   3        0.26        9.44      3.94 o 
  -7  -4   3       70.78       66.69      7.76 o 
  -6  -4   3      109.37      106.90      8.56 o 
  -5  -4   3        6.59        3.27      3.33 o 
  -4  -4   3        0.19        1.77      2.85 o 
  -3  -4   3       82.31       75.14      5.47 o 
  -2  -4   3       80.86       59.68      2.85 o 
  -1  -4   3      192.80      204.85      4.35 o 
   0  -4   3      668.86      645.87      7.09 o 
   1  -4   3      275.75      267.12      4.81 o 
   2  -4   3      374.13      359.49      5.65 o 
   3  -4   3      235.95      270.21      6.01 o 
   4  -4   3      130.48      126.26      5.77 o 
   5  -4   3        0.17        1.41      2.59 o 
   6  -4   3       82.59       90.81     12.54 o 
   7  -4   3        1.65        3.15      2.97 o 
   8  -4   3        8.20        3.54      4.82 o 
  -7  -3   3        0.56        1.98      3.17 o 
  -6  -3   3       14.47       13.15      5.30 o 
  -5  -3   3       44.53       46.42      5.61 o 
  -4  -3   3      288.18      296.91      9.74 o 
  -3  -3   3      528.30      535.91      7.39 o 
  -2  -3   3      146.20      169.51      4.05 o 
  -1  -3   3     1876.91     1868.38     26.18 o 
   0  -3   3       20.18       26.09      2.18 o 
   1  -3   3      523.00      527.41      6.37 o 
   2  -3   3      691.27      666.17     10.95 o 
   3  -3   3        6.01        4.65      2.43 o 
   4  -3   3       75.05       71.89      3.63 o 
   5  -3   3     1370.95     1312.56     30.09 o 
   6  -3   3      132.92      136.82      8.33 o 
   7  -3   3        0.03        2.36      4.47 o 
   8  -3   3        9.22       12.33      4.33 o 
  -8  -2   3        1.97        2.21      4.11 o 
  -7  -2   3        0.14        6.05      5.18 o 
  -6  -2   3       13.10       12.89      5.69 o 
  -5  -2   3      365.18      320.49     15.84 o 
  -4  -2   3       67.41       75.32      5.44 o 
  -3  -2   3       97.38       90.87      2.88 o 
  -2  -2   3      114.60      127.49      5.00 o 
  -1  -2   3    15837.67    15622.73    109.08 o 
   0  -2   3        9.01       10.59      1.06 o 
   1  -2   3    15873.99    16316.07    158.48 o 
   2  -2   3      120.78      132.29      3.83 o 
   3  -2   3       32.41       25.60      2.18 o 
   4  -2   3        9.79        9.31      2.04 o 
   5  -2   3     1160.75     1082.12     31.97 o 
   6  -2   3        4.69        3.54      3.44 o 
   7  -2   3      101.91      103.79      8.99 o 
  -8  -1   3       27.69       27.15      5.57 o 
  -7  -1   3       46.05       42.24      6.21 o 
  -6  -1   3      812.88      790.83     19.46 o 
  -5  -1   3     1390.87     1365.62     24.00 o 
  -4  -1   3      512.32      535.87     12.73 o 
  -3  -1   3      368.22      378.91      6.25 o 
  -2  -1   3      746.17      645.91      8.05 o 
  -1  -1   3        3.66        3.69      1.19 o 
   0  -1   3        0.11       -0.51      0.85 o 
   1  -1   3     2858.15     3013.41     27.74 o 
   2  -1   3      235.43      252.68      6.68 o 
   3  -1   3      709.96      754.85     10.05 o 
   4  -1   3      343.66      365.45      6.66 o 
   5  -1   3      107.27       97.84      6.62 o 
   6  -1   3        8.69       11.88      5.54 o 
   7  -1   3       66.87       59.00      7.25 o 
  -8   0   3        0.47       -0.28      3.06 o 
  -7   0   3       51.46       34.47      7.51 o 
  -6   0   3     1292.38     1219.48     24.41 o 
  -5   0   3      319.05      276.69     19.52 o 
  -4   0   3       37.71       44.53      2.78 o 
  -3   0   3      477.53      508.90      8.48 o 
  -2   0   3       56.60       58.32      3.22 o 
  -1   0   3      132.98      128.95      3.07 o 
   0   0   3       20.75       25.40      1.47 o 
   1   0   3      222.77      227.89      4.43 o 
   2   0   3       46.41       65.36      2.92 o 
   3   0   3        3.27       -0.35      1.81 o 
   4   0   3        0.69        0.38      2.06 o 
   5   0   3        4.94        4.09      3.19 o 
   6   0   3       10.49       14.28      4.29 o 
   7   0   3      128.92      110.66      9.27 o 
  -8   1   3        4.16        2.89      4.29 o 
  -7   1   3       28.52       26.96      5.42 o 
  -6   1   3        1.83        2.07      3.29 o 
  -5   1   3       32.14       33.36      4.76 o 
  -4   1   3       44.52       64.70      4.26 o 
  -3   1   3       39.44       34.15      2.60 o 
  -2   1   3     1019.22     1087.72     18.69 o 
  -1   1   3      131.18      153.11      3.76 o 
   0   1   3      344.15      334.48      4.64 o 
   1   1   3      169.28      164.45      3.93 o 
   2   1   3     1846.30     2021.75     18.99 o 
   3   1   3        4.03        5.79      1.63 o 
   4   1   3      281.51      302.85     10.31 o 
   5   1   3      124.17      122.53      7.77 o 
   6   1   3        1.28        1.49      2.95 o 
   7   1   3       13.06       18.31      9.75 o 
  -8   2   3       32.51       39.56      6.34 o 
  -7   2   3        8.84       10.42      4.32 o 
  -6   2   3        8.98        4.57      3.89 o 
  -5   2   3        0.15        0.26      2.33 o 
  -4   2   3       54.14       58.97      3.84 o 
  -3   2   3      384.10      354.00      9.30 o 
  -2   2   3      574.35      685.42      8.64 o 
  -1   2   3       27.61       19.67      2.36 o 
   0   2   3       14.18       15.26      1.21 o 
   1   2   3      251.44      252.94      5.84 o 
   2   2   3      319.08      360.24      6.73 o 
   3   2   3      245.06      247.05      5.88 o 
   4   2   3        6.94        7.04      3.06 o 
   5   2   3       65.53       56.47      6.33 o 
   6   2   3       80.67       77.90      7.62 o 
   7   2   3       77.28       81.66      9.95 o 
  -8   3   3        4.08        3.16      7.24 o 
  -7   3   3        5.60        3.22      3.60 o 
  -6   3   3      150.43      136.02      8.59 o 
  -5   3   3      441.57      476.12     10.66 o 
  -4   3   3      228.91      238.20      6.32 o 
  -3   3   3     2161.62     2166.80     20.90 o 
  -2   3   3     3696.44     3614.27     29.13 o 
  -1   3   3     2471.82     2352.35     26.41 o 
   0   3   3      116.64      139.22      3.42 o 
   1   3   3       87.82       84.47      3.35 o 
   2   3   3     1085.93     1247.10     14.56 o 
   3   3   3      391.98      409.74      8.02 o 
   4   3   3      471.60      520.49     18.47 o 
   5   3   3       23.60       20.70      4.56 o 
   6   3   3      230.67      204.43     18.45 o 
   7   3   3        5.63       -3.47      3.66 o 
  -8   4   3      118.26      143.36     10.40 o 
  -7   4   3       33.87       26.97     13.01 o 
  -6   4   3        0.04        0.50      2.66 o 
  -5   4   3       69.99       71.17      4.31 o 
  -4   4   3        9.30       16.95      2.36 o 
  -3   4   3      269.43      312.00      6.52 o 
  -2   4   3       37.43       38.03      4.04 o 
  -1   4   3      737.26      715.55     12.54 o 
   0   4   3     2218.35     2121.72     18.93 o 
   1   4   3      333.93      349.37      7.68 o 
   2   4   3      215.80      237.44      6.57 o 
   3   4   3        0.26        3.16      1.47 o 
   4   4   3        8.44        4.68      2.54 o 
   5   4   3       77.86       72.76      7.01 o 
   6   4   3       25.15       14.26      6.72 o 
  -8   5   3        8.60        9.16      3.35 o 
  -7   5   3        6.89        6.22      2.69 o 
  -6   5   3      360.43      332.88     12.22 o 
  -5   5   3      605.49      602.36     14.04 o 
  -4   5   3        0.04        0.01      1.50 o 
  -3   5   3       85.34      104.74      5.23 o 
  -2   5   3      607.01      640.25     11.75 o 
  -1   5   3      164.13      160.05      6.33 o 
   0   5   3     2043.69     2121.44     19.61 o 
   1   5   3       55.34       72.84      3.51 o 
   2   5   3      525.77      503.86      9.27 o 
   3   5   3      141.27      153.06      5.39 o 
   4   5   3      789.47      789.30     18.21 o 
   5   5   3       92.93      104.26      8.24 o 
   6   5   3        3.04        1.37      3.62 o 
  -8   6   3        5.00        0.91      5.40 o 
  -7   6   3       42.56       36.52      5.50 o 
  -6   6   3        0.46        6.72      6.56 o 
  -5   6   3      433.26      469.67     10.34 o 
  -4   6   3       43.46       48.80      4.23 o 
  -3   6   3      205.58      185.31      5.25 o 
  -2   6   3       20.71       25.46      1.60 o 
  -1   6   3       56.23       44.64      3.78 o 
   0   6   3        1.60        0.73      1.60 o 
   1   6   3       78.78       83.62      3.77 o 
   2   6   3       94.99       86.63      7.80 o 
   3   6   3       29.86       30.20      4.40 o 
   4   6   3       16.04       11.97      3.21 o 
   5   6   3       17.00       14.58      3.56 o 
   6   6   3      150.85      156.40      9.42 o 
  -8   7   3        0.82        8.12      5.38 o 
  -7   7   3       10.33       12.34      3.48 o 
  -6   7   3        3.65        7.54      4.73 o 
  -5   7   3        0.03        3.17      1.96 o 
  -4   7   3        0.20        2.93      1.83 o 
  -3   7   3      410.66      358.44      7.30 o 
  -2   7   3       10.72       16.14      3.21 o 
  -1   7   3        3.37        4.45      1.20 o 
   0   7   3        8.21       10.52      1.38 o 
   1   7   3      224.83      194.17      5.65 o 
   2   7   3      147.90      147.28     10.44 o 
   3   7   3      698.61      642.18     15.68 o 
   4   7   3        4.41       -2.42      3.36 o 
   5   7   3       28.75       26.93      4.88 o 
   6   7   3        3.49        9.26      8.48 o 
  -8   8   3       15.93        6.76      8.94 o 
  -7   8   3       16.91       19.02      8.62 o 
  -6   8   3        6.71        8.27      7.00 o 
  -5   8   3        1.11        1.05      1.41 o 
  -4   8   3       51.98       49.55      3.99 o 
  -3   8   3      328.10      322.08      6.96 o 
  -2   8   3        4.03        3.46      2.55 o 
  -1   8   3       54.32       39.10      1.99 o 
   0   8   3       25.41       25.21      2.30 o 
   1   8   3        4.33        1.15      2.17 o 
   2   8   3      222.10      208.75      7.06 o 
   3   8   3      499.35      468.99     13.71 o 
   4   8   3        2.41        2.91      3.74 o 
   5   8   3       44.35       38.39      5.91 o 
  -8   9   3        0.02        7.08      7.79 o 
  -7   9   3      138.78      186.34     17.12 o 
  -6   9   3        0.00        3.81      6.66 o 
  -5   9   3        1.10        0.96      3.14 o 
  -4   9   3       75.55       66.87      6.45 o 
  -3   9   3      236.42      222.30     14.87 o 
  -2   9   3        1.19        1.25      2.95 o 
  -1   9   3     1507.85     1351.69     23.40 o 
   0   9   3       24.56       22.01      4.47 o 
   1   9   3      295.14      277.52      7.27 o 
   2   9   3       12.56       11.07      2.57 o 
   3   9   3       28.18       18.52      2.73 o 
   4   9   3        0.21        8.78      7.20 o 
   5   9   3       13.62       11.47      2.16 o 
  -7  10   3       69.75       68.37     11.71 o 
  -6  10   3       35.50       38.79      6.03 o 
  -5  10   3       91.48       87.23      7.42 o 
  -4  10   3        0.71        1.78      3.37 o 
  -3  10   3       61.03       63.93      8.34 o 
  -2  10   3       29.39       29.20      4.92 o 
  -1  10   3       35.44       25.39      4.91 o 
   0  10   3        3.41       -0.23      3.32 o 
   1  10   3      200.58      193.17      9.74 o 
   2  10   3        0.03        2.62      3.70 o 
   3  10   3      463.09      454.46     22.86 o 
   4  10   3        2.71        4.47      6.25 o 
  -7  11   3       27.67       25.78      9.45 o 
  -6  11   3       33.16       33.82      5.33 o 
  -5  11   3      104.30       94.42      7.98 o 
  -4  11   3        0.00       -1.49      3.39 o 
  -3  11   3       49.75       60.18      6.55 o 
  -2  11   3        0.71       -0.91      3.54 o 
  -1  11   3     2232.29     1927.94     31.38 o 
   0  11   3       28.88       18.47      5.83 o 
   1  11   3        0.59        2.04      3.87 o 
   2  11   3        2.37        9.16      5.26 o 
   3  11   3        0.34       -0.79      6.01 o 
   4  11   3        7.83        1.34      7.59 o 
  -7  12   3       52.54       58.41     10.40 o 
  -6  12   3       16.34       26.50      5.77 o 
  -5  12   3        1.02        4.97      3.61 o 
  -4  12   3       10.14        1.13      6.54 o 
  -3  12   3       24.65       32.39      5.58 o 
  -2  12   3       26.28       33.78     10.91 o 
  -1  12   3       71.37       55.63      6.81 o 
   0  12   3        5.81        9.19      4.31 o 
   1  12   3      127.29      128.33      9.35 o 
   2  12   3        1.76        3.88      6.13 o 
   3  12   3        1.69       -5.66      5.66 o 
  -6  13   3      146.46      167.66     10.47 o 
  -5  13   3       93.09       96.57      8.55 o 
  -4  13   3        1.28       -1.93      5.46 o 
  -3  13   3        4.34        6.94      4.17 o 
  -2  13   3       58.42       55.45      7.89 o 
  -1  13   3      128.90      108.93      8.79 o 
   0  13   3        2.64       -0.03      3.79 o 
   1  13   3       13.50        8.46      4.35 o 
   2  13   3       71.12       83.05     12.46 o 
   3  13   3       22.27       17.40      8.58 o 
  -6  14   3       28.22       26.51     16.29 o 
  -5  14   3       24.53       33.11      6.19 o 
  -4  14   3       26.98       36.07      6.24 o 
  -3  14   3       21.87       27.10      5.84 o 
  -2  14   3        7.72        9.28      4.53 o 
  -1  14   3       25.28       24.78      5.90 o 
   0  14   3        2.91        0.77      3.60 o 
   1  14   3       19.29       16.14      6.47 o 
   2  14   3       72.33       86.84     13.60 o 
  -5  15   3       20.22       26.66      6.74 o 
  -4  15   3       11.56       12.39      5.83 o 
  -3  15   3       10.28        8.63      8.42 o 
  -2  15   3        2.18       -0.64      7.18 o 
  -1  15   3        1.09        1.83      4.40 o 
   0  15   3        3.93        3.97      4.57 o 
   1  15   3        1.37        1.63      4.31 o 
  -4  16   3        0.21       -2.60      4.60 o 
  -3  16   3        1.50        8.77      6.66 o 
  -2  16   3       90.20       89.26      9.20 o 
  -1  16   3        0.09        2.80     13.37 o 
   0  16   3       63.63       79.93     12.48 o 
   0 -19   4       13.65       11.27      8.42 o 
   1 -19   4        4.86       21.91     10.04 o 
   2 -19   4       50.94       57.46     12.81 o 
   3 -19   4       16.67       19.58      8.42 o 
   4 -19   4       28.79       22.19      9.61 o 
  -1 -18   4       21.35       37.25      9.45 o 
   0 -18   4       79.01       94.95     14.24 o 
   1 -18   4       48.56       51.80     11.75 o 
   2 -18   4        3.66        7.95      7.71 o 
   3 -18   4       53.87       47.53     11.51 o 
   4 -18   4        1.12        3.32      6.68 o 
   5 -18   4       37.51       36.94     10.52 o 
  -1 -17   4        0.66        1.23      7.47 o 
   0 -17   4        8.34        1.70      7.24 o 
   1 -17   4       42.11       56.71     12.06 o 
   2 -17   4       14.45       27.64      9.17 o 
   3 -17   4       25.88       23.37      8.62 o 
   4 -17   4        0.72       14.08      6.88 o 
   5 -17   4       58.19       61.89     12.22 o 
  -3 -16   4       38.10       13.45      3.84 o 
  -1 -16   4      185.85      190.67     11.67 o 
   0 -16   4       26.14       24.52      4.09 o 
   1 -16   4       26.31       26.57      4.64 o 
   2 -16   4       50.11       43.84     13.13 o 
   3 -16   4       32.00       35.45      4.09 o 
   4 -16   4       26.70       21.79      8.82 o 
   5 -16   4       35.22       52.00     11.19 o 
   6 -16   4       15.48       28.04      8.27 o 
  -3 -15   4      133.31      139.04     10.68 o 
  -2 -15   4       17.12       34.96      6.96 o 
  -1 -15   4       87.10      117.80      7.78 o 
   0 -15   4      197.01      216.82     10.25 o 
   1 -15   4       14.35       13.03      3.44 o 
   2 -15   4      156.12      149.76     11.13 o 
   3 -15   4      905.21      860.31     19.84 o 
   4 -15   4        1.32        9.76      3.22 o 
   5 -15   4        0.52       -0.89      1.86 o 
   6 -15   4        1.01        0.38      2.32 o 
  -4 -14   4        0.96       10.96      8.09 o 
  -3 -14   4       46.23       60.26      6.58 o 
  -2 -14   4       27.37       23.98      6.25 o 
  -1 -14   4       82.20       93.00      5.84 o 
   0 -14   4       17.86       20.39      4.56 o 
   1 -14   4        0.40       -2.42      2.65 o 
   2 -14   4      945.33      952.21     22.80 o 
   3 -14   4      115.39       99.50      6.89 o 
   4 -14   4      201.12      195.86      9.48 o 
   5 -14   4       21.86       19.99      4.63 o 
   6 -14   4      154.44      169.78     21.81 o 
   7 -14   4        1.11        1.58      2.45 o 
  -4 -13   4      212.89      205.64     10.55 o 
  -3 -13   4      167.91      170.59      9.30 o 
  -2 -13   4       40.56       48.90      4.85 o 
  -1 -13   4        0.03       -2.15      2.15 o 
   0 -13   4       80.20       87.90      5.15 o 
   1 -13   4       40.99       34.34      3.63 o 
   2 -13   4     1454.41     1401.89     24.61 o 
   3 -13   4        5.03        2.55      2.96 o 
   4 -13   4      389.21      389.84     13.68 o 
   5 -13   4      349.19      369.62     13.01 o 
   6 -13   4        0.02        4.46      3.70 o 
   7 -13   4       60.45       52.48      8.66 o 
  -5 -12   4        0.01       -2.11      2.63 o 
  -4 -12   4      112.36      108.18      8.23 o 
  -3 -12   4      220.94      221.28     11.23 o 
  -2 -12   4       10.22        8.77      2.82 o 
  -1 -12   4      225.82      211.02      7.20 o 
   0 -12   4       38.34       43.95      3.82 o 
   1 -12   4      262.55      270.18      7.33 o 
   2 -12   4       30.48       31.21      4.67 o 
   3 -12   4       93.23      101.51     11.33 o 
   4 -12   4       11.87        9.92      3.61 o 
   5 -12   4      315.17      325.41     12.04 o 
   6 -12   4       42.24       38.36      5.62 o 
   7 -12   4       18.85       26.77      6.41 o 
  -5 -11   4       53.09       41.93      6.92 o 
  -4 -11   4       15.81       19.02      4.45 o 
  -3 -11   4      101.82       92.92      7.15 o 
  -2 -11   4       95.85      103.76      5.53 o 
  -1 -11   4        2.00       -1.96      2.12 o 
   0 -11   4       49.76       53.17      3.78 o 
   1 -11   4       67.12       74.96      4.50 o 
   2 -11   4       47.49       53.97      3.60 o 
   3 -11   4      591.21      593.67     10.82 o 
   4 -11   4       33.70       33.76      4.95 o 
   5 -11   4       43.92       42.44      5.65 o 
   6 -11   4       50.58       55.68      9.61 o 
   7 -11   4        3.71        2.65      3.60 o 
  -6 -10   4       28.61       21.08      9.21 o 
  -5 -10   4       11.45       11.62      7.55 o 
  -4 -10   4       33.98       30.70      4.98 o 
  -3 -10   4       89.24       86.67      6.80 o 
  -2 -10   4      165.93      191.36      6.64 o 
  -1 -10   4      598.06      606.53     10.80 o 
   0 -10   4       16.14       16.74      2.51 o 
   1 -10   4       48.25       65.91      3.65 o 
   2 -10   4       29.78       29.65      2.70 o 
   3 -10   4        2.49       -0.73      1.61 o 
   4 -10   4      355.49      332.71      8.59 o 
   5 -10   4      230.23      211.42      7.82 o 
   6 -10   4       17.19        8.91      3.72 o 
   7 -10   4       44.17       61.53     10.32 o 
  -6  -9   4       15.81       23.37      8.82 o 
  -5  -9   4       86.66       78.21      7.54 o 
  -4  -9   4       49.51       38.73      5.50 o 
  -3  -9   4       51.32       37.52      5.01 o 
  -2  -9   4      258.84      268.19     10.92 o 
  -1  -9   4       48.00       53.18      3.57 o 
   0  -9   4     1176.25     1204.21     14.45 o 
   1  -9   4      389.03      437.05      8.63 o 
   2  -9   4      155.94      167.24      4.91 o 
   3  -9   4       98.07      108.21      7.29 o 
   4  -9   4      712.96      731.30     12.42 o 
   5  -9   4       60.89       66.86      4.59 o 
   6  -9   4        2.66       -4.19      4.19 o 
   7  -9   4       54.02       43.54      6.44 o 
   8  -9   4      183.58      184.84     14.63 o 
  -6  -8   4       46.10       29.90     11.63 o 
  -5  -8   4        0.01        2.68      2.72 o 
  -4  -8   4       12.03        6.53      3.37 o 
  -3  -8   4       73.36       89.52      4.55 o 
  -2  -8   4        0.56        2.32      1.89 o 
  -1  -8   4      267.29      264.25      7.26 o 
   0  -8   4       15.19       16.01      2.08 o 
   1  -8   4      195.54      171.21      4.34 o 
   2  -8   4      533.31      495.49      8.22 o 
   3  -8   4        6.09        7.57      2.14 o 
   4  -8   4      104.59      115.66      5.26 o 
   5  -8   4       22.02       20.71      3.32 o 
   6  -8   4      238.55      240.17     17.80 o 
   7  -8   4       78.28       91.18     15.19 o 
   8  -8   4       87.13      102.27      8.93 o 
  -7  -7   4        4.58        2.90      7.63 o 
  -6  -7   4       93.40       88.98      8.50 o 
  -5  -7   4        4.94        2.36      5.87 o 
  -4  -7   4      299.79      238.24      9.98 o 
  -3  -7   4       96.23       76.20      3.91 o 
  -2  -7   4       38.78       41.11      3.05 o 
  -1  -7   4     1265.47     1319.23     14.77 o 
   0  -7   4      736.55      748.44     10.91 o 
   1  -7   4        5.93       10.87      2.20 o 
   2  -7   4      520.30      537.04      8.12 o 
   3  -7   4      267.11      277.45      6.61 o 
   4  -7   4      425.07      432.02      8.39 o 
   5  -7   4       32.32       29.28      3.51 o 
   6  -7   4       42.39       36.67      5.68 o 
   7  -7   4        1.44        0.20      3.63 o 
   8  -7   4        8.95       16.96      4.05 o 
  -7  -6   4       72.01       86.71     15.62 o 
  -6  -6   4        9.61        5.24      3.87 o 
  -5  -6   4      186.69      194.16      9.73 o 
  -4  -6   4      413.63      418.90     16.95 o 
  -3  -6   4        6.95        5.20      2.85 o 
  -2  -6   4       17.03       19.41      2.56 o 
  -1  -6   4      101.34      101.85      3.49 o 
   0  -6   4      277.94      269.65      4.89 o 
   1  -6   4      219.25      241.22      4.88 o 
   2  -6   4     1155.25     1231.29     13.35 o 
   3  -6   4      167.80      221.56      5.44 o 
   4  -6   4        9.13        6.74      2.23 o 
   5  -6   4       74.13       74.02      4.46 o 
   6  -6   4      104.76       92.82     20.37 o 
   7  -6   4       58.01       51.04      6.99 o 
   8  -6   4       66.60       75.26     11.01 o 
  -7  -5   4      188.52      163.61     10.44 o 
  -6  -5   4       91.14       69.83      9.49 o 
  -5  -5   4       13.63        6.68      7.14 o 
  -4  -5   4       30.00       30.43      4.50 o 
  -3  -5   4      301.67      267.11      5.97 o 
  -2  -5   4       27.33       29.83      2.41 o 
  -1  -5   4      726.35      717.37      9.11 o 
   0  -5   4      118.35      131.15     11.45 o 
   1  -5   4      243.54      233.05      5.90 o 
   2  -5   4      312.85      316.46      5.91 o 
   3  -5   4        0.66        3.41      1.57 o 
   4  -5   4      133.89      133.15      4.97 o 
   5  -5   4        2.59       -2.45      2.45 o 
   6  -5   4       77.39       55.88      6.57 o 
   7  -5   4      111.25      111.44      9.14 o 
   8  -5   4       19.78       13.06      4.19 o 
  -7  -4   4       98.01       96.04      8.94 o 
  -6  -4   4       69.49       70.86      9.85 o 
  -5  -4   4      181.13      153.03      8.48 o 
  -4  -4   4       10.29        6.65      2.90 o 
  -3  -4   4      203.32      177.64      4.66 o 
  -2  -4   4       77.71       92.59      3.47 o 
  -1  -4   4      251.73      246.22      8.46 o 
   0  -4   4     1095.58     1038.63     20.09 o 
   1  -4   4        0.59       -0.47      0.90 o 
   2  -4   4      234.92      260.46      5.31 o 
   3  -4   4      697.39      707.23     10.22 o 
   4  -4   4       48.36       54.37      3.42 o 
   5  -4   4       75.75       69.19      6.14 o 
   6  -4   4      104.70      108.53      8.19 o 
   7  -4   4      318.86      331.73     14.64 o 
   8  -4   4      190.51      204.33     11.86 o 
  -7  -3   4      201.19      209.17     11.08 o 
  -6  -3   4      318.59      276.06     11.94 o 
  -5  -3   4      231.94      200.56     10.28 o 
  -4  -3   4       19.11       23.46      5.69 o 
  -3  -3   4      276.71      284.76      9.94 o 
  -2  -3   4        5.09       10.36      1.67 o 
  -1  -3   4    39264.26    38475.15    600.59 o 
   0  -3   4    32496.22    32993.07    378.28 o 
   1  -3   4    11875.49    12219.44     84.61 o 
   2  -3   4       11.20       15.43      1.96 o 
   3  -3   4       16.68       22.26      2.27 o 
   4  -3   4      537.52      516.10     10.26 o 
   5  -3   4      671.06      621.01     15.53 o 
   6  -3   4     1074.63     1059.76     22.98 o 
   7  -3   4      338.88      338.70     13.88 o 
  -8  -2   4       16.61       22.48      9.99 o 
  -7  -2   4      255.22      213.01     16.00 o 
  -6  -2   4      636.72      614.47     17.23 o 
  -5  -2   4      691.90      628.26     15.78 o 
  -4  -2   4     1174.69     1115.41     19.39 o 
  -3  -2   4       73.58       93.90      3.51 o 
  -2  -2   4      435.64      456.20      6.99 o 
  -1  -2   4     7331.27     7333.83     55.44 o 
   0  -2   4    23059.02    24088.63    170.05 o 
   1  -2   4    34662.83    35296.53    253.39 o 
   2  -2   4       12.07       31.41      7.58 o 
   3  -2   4      148.50      135.70      4.43 o 
   4  -2   4        7.94        6.44      4.10 o 
   5  -2   4        0.79       -2.51      2.51 o 
   6  -2   4      119.93      117.75      8.01 o 
   7  -2   4      180.12      183.00     10.66 o 
  -8  -1   4      104.30      101.34      9.45 o 
  -7  -1   4       11.11       10.81      3.89 o 
  -6  -1   4        0.70        1.84      3.33 o 
  -5  -1   4      918.78      876.36     18.57 o 
  -4  -1   4      171.00      150.85      5.66 o 
  -3  -1   4       76.85      107.34      3.84 o 
  -2  -1   4      183.40      186.42      5.56 o 
  -1  -1   4      158.96      159.28      3.68 o 
   0  -1   4     6195.25     6242.29     44.83 o 
   1  -1   4      116.14      120.10      3.54 o 
   2  -1   4       17.15       22.33      2.19 o 
   3  -1   4       93.50       79.80      3.66 o 
   4  -1   4       58.98       54.88      3.15 o 
   5  -1   4       52.47       48.28      5.41 o 
   6  -1   4      272.63      260.06     11.57 o 
   7  -1   4       81.98       89.95      8.70 o 
  -8   0   4        0.34        0.35      2.87 o 
  -7   0   4       53.73       51.15      6.75 o 
  -6   0   4       97.79       86.92      7.32 o 
  -5   0   4      165.89      152.77     11.57 o 
  -4   0   4      297.64      336.53      6.82 o 
  -3   0   4      377.47      349.33      6.59 o 
  -2   0   4        2.91        1.10      1.16 o 
  -1   0   4      613.22      585.32      7.15 o 
   0   0   4     1838.53     1792.56     23.70 o 
   1   0   4      131.40      134.91      3.78 o 
   2   0   4      465.14      573.79      8.55 o 
   3   0   4     1946.16     1954.78     19.90 o 
   4   0   4       16.63       12.01      3.13 o 
   5   0   4       43.28       37.61      5.44 o 
   6   0   4       30.74       16.00      4.42 o 
   7   0   4      142.63      139.97     12.52 o 
  -8   1   4       38.67       57.45     14.69 o 
  -7   1   4      197.66      204.48     10.85 o 
  -6   1   4       10.22        7.07      4.04 o 
  -5   1   4       30.63       38.35      8.94 o 
  -4   1   4     1277.72     1272.41     15.32 o 
  -3   1   4     1125.62     1134.39     16.40 o 
  -2   1   4      173.32      171.51      4.22 o 
  -1   1   4      132.94      120.16      3.08 o 
   0   1   4       10.34       12.27      1.26 o 
   1   1   4       46.08       35.77      2.27 o 
   2   1   4     2804.16     2986.23     26.36 o 
   3   1   4      319.55      361.78      7.44 o 
   4   1   4        0.77        2.56      2.75 o 
   5   1   4       44.36       36.79      6.01 o 
   6   1   4        7.38       21.87      4.94 o 
   7   1   4       77.18       84.43      8.45 o 
  -8   2   4       30.74       27.15      6.62 o 
  -7   2   4        4.51        0.37      6.82 o 
  -6   2   4        1.38        2.08      2.77 o 
  -5   2   4       82.64       92.94      6.63 o 
  -4   2   4        4.45        1.92      1.79 o 
  -3   2   4      163.54      169.76      5.42 o 
  -2   2   4        0.28       -1.31      1.31 o 
  -1   2   4       50.33       41.29      3.36 o 
   0   2   4        0.20        1.92      1.23 o 
   1   2   4        8.55        4.62      1.32 o 
   2   2   4       53.28       48.71      2.94 o 
   3   2   4       31.48       28.11      3.55 o 
   4   2   4      762.73      701.75     19.08 o 
   5   2   4        8.47       12.99      6.84 o 
   6   2   4       87.37       70.34      7.45 o 
   7   2   4       19.67       21.48      9.87 o 
  -8   3   4       82.42      104.78     11.05 o 
  -7   3   4        0.01        4.18      3.20 o 
  -6   3   4      206.11      197.63      9.63 o 
  -5   3   4     1167.45     1132.68     15.79 o 
  -4   3   4      215.44      235.66      6.90 o 
  -3   3   4        2.89       13.22      1.84 o 
  -2   3   4     1020.59      963.71     12.65 o 
  -1   3   4     1202.08     1140.18     27.17 o 
   0   3   4     1165.74     1105.11     11.47 o 
   1   3   4      284.87      296.89      8.16 o 
   2   3   4       45.56       50.72      3.18 o 
   3   3   4      114.17       94.44      6.28 o 
   4   3   4      355.97      355.04     11.79 o 
   5   3   4       39.71       30.30      5.21 o 
   6   3   4      118.09      124.68      9.19 o 
  -8   4   4       24.70       28.25      6.41 o 
  -7   4   4      232.57      214.11     10.57 o 
  -6   4   4      232.00      214.54      9.90 o 
  -5   4   4        3.73        1.48      3.05 o 
  -4   4   4      174.48      200.67      6.74 o 
  -3   4   4      802.70      913.52     12.06 o 
  -2   4   4       48.24       47.58      1.99 o 
  -1   4   4     5013.08     5245.95     52.62 o 
   0   4   4      520.64      529.38      7.32 o 
   1   4   4      363.57      364.92      7.02 o 
   2   4   4      106.23      120.15     16.79 o 
   3   4   4        0.21        4.20      1.56 o 
   4   4   4      131.36      128.17     12.28 o 
   5   4   4      129.13      104.86      8.17 o 
   6   4   4       52.72       54.71      6.41 o 
  -8   5   4        3.74       -0.93      2.21 o 
  -7   5   4      175.43      161.32     11.92 o 
  -6   5   4        3.59        0.74      3.32 o 
  -5   5   4      593.51      550.96     11.12 o 
  -4   5   4       19.12       17.63      2.70 o 
  -3   5   4      291.66      277.44      7.06 o 
  -2   5   4      156.62      152.00      3.38 o 
  -1   5   4      228.53      263.84      8.42 o 
   0   5   4       26.05       29.93      2.29 o 
   1   5   4      919.10      976.94     12.87 o 
   2   5   4       36.13       40.05      3.27 o 
   3   5   4       71.08       73.90      5.88 o 
   4   5   4       13.16       10.78      3.39 o 
   5   5   4      116.88      128.34     20.90 o 
   6   5   4        1.69        3.28      2.67 o 
  -8   6   4       45.75       52.95     12.26 o 
  -7   6   4       13.67       13.42      3.03 o 
  -6   6   4       13.17        8.32      3.38 o 
  -5   6   4      124.15      124.08      5.65 o 
  -4   6   4        0.46       -1.92      1.92 o 
  -3   6   4       32.79       33.66      3.94 o 
  -2   6   4       28.44       33.63      4.51 o 
  -1   6   4      330.30      293.73      9.27 o 
   0   6   4        0.33        2.69      0.75 o 
   1   6   4       55.92       51.76      3.09 o 
   2   6   4      384.67      392.20      8.85 o 
   3   6   4      107.92      113.71      8.98 o 
   4   6   4       53.90       46.19      5.19 o 
   5   6   4        0.75       -0.87      4.59 o 
   6   6   4        6.86       10.09      2.80 o 
  -8   7   4        1.60       -7.28      7.28 o 
  -7   7   4        0.23       -2.65      5.97 o 
  -6   7   4        3.88       -4.19      5.89 o 
  -5   7   4       99.17       84.41      6.99 o 
  -4   7   4      720.43      726.87     34.05 o 
  -3   7   4      374.78      353.98     11.11 o 
  -2   7   4        0.14        1.36      2.45 o 
  -1   7   4       15.67       12.12      3.26 o 
   0   7   4      182.44      176.49      6.75 o 
   1   7   4      591.03      568.74     10.09 o 
   2   7   4      757.20      722.96     12.62 o 
   3   7   4      547.81      551.17     14.87 o 
   4   7   4       35.04       26.53      6.96 o 
   5   7   4        8.00        6.50      4.80 o 
  -8   8   4       66.04       42.31     11.15 o 
  -7   8   4       10.24        7.75      7.67 o 
  -6   8   4       56.23       48.24      7.12 o 
  -5   8   4       24.20       21.35      6.41 o 
  -4   8   4      160.98      166.99      8.80 o 
  -3   8   4     2523.41     2320.51     33.07 o 
  -2   8   4       78.94       69.52      5.94 o 
  -1   8   4       17.28       25.34      7.18 o 
   0   8   4        3.17        6.09      3.80 o 
   1   8   4        2.93       -0.75      3.24 o 
   2   8   4      236.65      235.84      7.19 o 
   3   8   4      153.15      151.96      7.68 o 
   4   8   4       15.98       18.74      2.40 o 
   5   8   4       37.61       42.31     11.31 o 
  -7   9   4       17.38       18.90      8.11 o 
  -6   9   4        0.00        2.41      4.51 o 
  -5   9   4        0.03        1.98      3.36 o 
  -4   9   4      545.39      459.80     14.15 o 
  -3   9   4      185.63      160.44      8.72 o 
  -2   9   4      235.94      202.06      9.34 o 
  -1   9   4      709.37      676.97     16.64 o 
   0   9   4      417.16      386.85     12.89 o 
   1   9   4       10.03        7.70      4.00 o 
   2   9   4        1.84        6.78      4.10 o 
   3   9   4      146.67      129.08     13.96 o 
   4   9   4        4.01        3.12      6.96 o 
  -6  10   4       90.97      115.81      9.07 o 
  -5  10   4        6.94        2.73      3.72 o 
  -4  10   4      222.40      215.73     10.61 o 
  -3  10   4       44.41       37.36      5.61 o 
  -2  10   4      702.36      557.11     15.62 o 
  -1  10   4       19.90       21.15      5.06 o 
   0  10   4      710.22      606.17     16.62 o 
   1  10   4       40.87       43.68      6.10 o 
   2  10   4        1.70        3.92      3.87 o 
   3  10   4       70.75       87.63     12.77 o 
   4  10   4       33.95       52.44     12.34 o 
  -7  11   4        0.03       12.65      6.37 o 
  -6  11   4      325.09      345.11     14.10 o 
  -5  11   4        3.08        5.48      3.77 o 
  -4  11   4       65.09       48.24      7.67 o 
  -3  11   4        1.78       -0.36      3.53 o 
  -2  11   4      124.14      147.59      9.15 o 
  -1  11   4       26.65       24.81      5.40 o 
   0  11   4      355.07      269.08     33.89 o 
   1  11   4       17.28       16.90      4.67 o 
   2  11   4       21.28       11.90      7.36 o 
   3  11   4        5.80       11.59      7.47 o 
  -7  12   4       39.70       48.32     11.71 o 
  -6  12   4       35.13       47.53      6.98 o 
  -5  12   4        0.15       -3.70      5.95 o 
  -4  12   4       91.55       78.51      7.89 o 
  -3  12   4        0.08        4.15      4.11 o 
  -2  12   4       51.79       48.39      6.60 o 
  -1  12   4        3.42        0.99      3.72 o 
   0  12   4       19.75       12.70      5.06 o 
   1  12   4        0.02        2.94      4.29 o 
   2  12   4       44.12       33.34      8.86 o 
   3  12   4        6.96        9.14      8.07 o 
  -6  13   4       99.94      138.65     11.09 o 
  -5  13   4        3.03        0.94      4.23 o 
  -4  13   4      141.82      141.61     21.63 o 
  -3  13   4        1.12       -1.84      3.68 o 
  -2  13   4       40.46       32.06      6.12 o 
  -1  13   4        1.59       -0.91      4.03 o 
   0  13   4        2.71       -3.32      4.36 o 
   1  13   4        0.21        4.21      4.46 o 
   2  13   4       45.53       70.79     12.26 o 
  -5  14   4       15.52       29.57      6.03 o 
  -4  14   4      531.38      636.33     19.93 o 
  -3  14   4        0.05        1.35      3.75 o 
  -2  14   4       47.39       59.68      7.72 o 
  -1  14   4        1.95        2.06      5.81 o 
   0  14   4       80.41       85.42      8.96 o 
   1  14   4        0.51        2.56      3.81 o 
  -5  15   4        3.86        2.76     10.99 o 
  -4  15   4       25.70       39.33      6.95 o 
  -3  15   4       65.77       76.96      9.75 o 
  -2  15   4        3.53        1.02      5.81 o 
  -1  15   4        2.69       11.38      7.67 o 
   0  15   4      124.14      167.24     13.27 o 
  -3  16   4       67.91       89.60      9.44 o 
  -2  16   4       19.42       18.52      5.51 o 
  -1  16   4       29.52       36.55      7.59 o 
   0 -19   5       18.87       25.67      9.25 o 
   1 -19   5       26.85       53.94     12.02 o 
   2 -19   5        0.76        2.77      7.55 o 
   3 -19   5       11.91       22.86      7.63 o 
   4 -19   5       71.22       93.33     14.63 o 
  -1 -18   5        4.09       12.81      6.17 o 
   0 -18   5        4.35       22.58      7.95 o 
   1 -18   5       73.92       70.55     12.46 o 
   2 -18   5        0.23        8.50      8.07 o 
   3 -18   5        9.57        9.97      7.43 o 
   4 -18   5        1.06       16.10      8.70 o 
   5 -18   5        8.61       12.22      8.54 o 
  -1 -17   5      262.53      282.67     18.15 o 
   0 -17   5       24.18       22.75      9.77 o 
   1 -17   5       73.31       77.08      7.67 o 
   2 -17   5       82.66       83.43     11.51 o 
   3 -17   5       85.70       75.10      5.59 o 
   4 -17   5      108.54      105.27     13.96 o 
   5 -17   5       40.35       32.90      9.85 o 
  -3 -16   5       13.70       23.21      5.73 o 
  -2 -16   5       30.22       35.12      6.92 o 
  -1 -16   5      145.23      154.77      9.09 o 
   0 -16   5      306.16      302.15     12.36 o 
   1 -16   5       68.53       58.48      6.78 o 
   2 -16   5      345.38      342.03     16.21 o 
   3 -16   5       14.41       12.80      4.27 o 
   4 -16   5        7.88        9.28      3.47 o 
   5 -16   5        7.26        8.82      6.68 o 
   6 -16   5       15.69       28.24      8.98 o 
  -3 -15   5        8.54       29.11      6.49 o 
  -2 -15   5      304.54      320.24     18.19 o 
  -1 -15   5       35.56       52.83      6.71 o 
   0 -15   5        9.21       15.44      4.42 o 
   1 -15   5        6.91        4.31      3.23 o 
   2 -15   5      106.10       99.58      7.58 o 
   3 -15   5       60.28       56.32     14.65 o 
   4 -15   5      106.90      104.56     12.28 o 
   5 -15   5      131.72      155.54      9.21 o 
   6 -15   5        3.46        4.98      3.03 o 
  -4 -14   5      133.99      144.94      9.62 o 
  -3 -14   5      142.90      165.00      8.96 o 
  -2 -14   5        0.04       -0.79      2.72 o 
  -1 -14   5        4.91       -1.28      2.97 o 
   0 -14   5       45.78       42.63      8.42 o 
   1 -14   5      101.50       96.73      7.36 o 
   2 -14   5       53.81       52.48      6.96 o 
   3 -14   5       67.70       68.10      6.61 o 
   4 -14   5        3.97       -0.29      3.58 o 
   5 -14   5        0.00       -2.21      2.51 o 
   6 -14   5       44.40       53.47      6.22 o 
   7 -14   5        0.12        4.90      3.16 o 
  -5 -13   5       28.44       26.06      5.75 o 
  -4 -13   5      538.32      591.83     17.49 o 
  -3 -13   5      129.81      131.07      8.55 o 
  -2 -13   5        4.07        7.39      2.96 o 
  -1 -13   5        9.16        4.23      2.94 o 
   0 -13   5      163.47      152.89      8.62 o 
   1 -13   5        1.99        1.61      3.02 o 
   2 -13   5      630.65      642.42     16.09 o 
   3 -13   5      296.96      309.10     11.42 o 
   4 -13   5        1.58        1.28      3.22 o 
   5 -13   5       62.50       58.13     13.88 o 
   6 -13   5        9.37        9.85      3.02 o 
   7 -13   5       21.84       21.79      4.79 o 
  -5 -12   5       16.82       23.49      7.24 o 
  -4 -12   5      196.28      210.39     10.22 o 
  -3 -12   5       15.86       14.95      5.69 o 
  -2 -12   5       10.40       13.09      3.29 o 
  -1 -12   5      425.50      443.16     10.24 o 
   0 -12   5      211.40      230.01      8.55 o 
   1 -12   5       29.51       31.89      6.99 o 
   2 -12   5       41.75       49.64      6.58 o 
   3 -12   5      120.83      119.21      7.38 o 
   4 -12   5       65.84       77.79      6.76 o 
   5 -12   5       98.02       94.96      7.63 o 
   6 -12   5       17.73       19.85      9.69 o 
   7 -12   5        8.90       19.02      6.09 o 
  -5 -11   5      111.63      104.04      8.86 o 
  -4 -11   5       28.15       20.81      4.32 o 
  -3 -11   5        6.40        7.04      4.59 o 
  -2 -11   5       76.31       78.10      5.00 o 
  -1 -11   5       25.54       21.51      4.02 o 
   0 -11   5      487.60      497.17     14.15 o 
   1 -11   5      289.81      290.93      6.77 o 
   2 -11   5      109.38      112.04      6.75 o 
   3 -11   5        6.58        3.17      2.68 o 
   4 -11   5       17.87       22.02      4.34 o 
   5 -11   5       16.93       16.43      4.02 o 
   6 -11   5       11.36       11.55      5.50 o 
   7 -11   5       32.12       28.08      8.27 o 
  -6 -10   5      133.80      147.58     10.77 o 
  -5 -10   5       97.84      114.44      8.86 o 
  -4 -10   5       22.10       14.57      3.99 o 
  -3 -10   5      633.12      622.66     15.67 o 
  -2 -10   5       82.35       82.41      4.36 o 
  -1 -10   5      727.69      745.44     11.89 o 
   0 -10   5      128.71      154.21      9.19 o 
   1 -10   5      179.84      200.76      5.41 o 
   2 -10   5      465.88      517.28      8.65 o 
   3 -10   5      278.89      278.04      6.81 o 
   4 -10   5      541.09      553.46     16.72 o 
   5 -10   5       12.19        8.84      3.72 o 
   6 -10   5       68.71       72.57     10.68 o 
   7 -10   5      203.34      236.84     16.29 o 
  -6  -9   5        0.16        7.40      3.80 o 
  -5  -9   5      122.41      115.86     16.59 o 
  -4  -9   5       74.79       59.71      6.40 o 
  -3  -9   5       28.06       18.87      3.97 o 
  -2  -9   5        6.89        4.41      2.48 o 
  -1  -9   5      373.92      392.49      8.08 o 
   0  -9   5      103.23      113.79      4.12 o 
   1  -9   5     1893.29     1789.62     17.75 o 
   2  -9   5     1307.36     1324.55     14.93 o 
   3  -9   5        7.74        3.55      1.92 o 
   4  -9   5        0.25       -1.57      1.87 o 
   5  -9   5       48.71       45.58      4.46 o 
   6  -9   5        2.39        3.10      3.62 o 
   7  -9   5      411.21      496.42     24.00 o 
  -6  -8   5       10.10        8.52      7.59 o 
  -5  -8   5      133.03      103.03      8.12 o 
  -4  -8   5      170.78      141.71     10.86 o 
  -3  -8   5      905.59      928.90     13.73 o 
  -2  -8   5       17.34       16.06      2.59 o 
  -1  -8   5      112.27      136.04      4.40 o 
   0  -8   5      101.71      106.13      3.65 o 
   1  -8   5      239.56      219.33      8.66 o 
   2  -8   5        0.01        2.60      1.63 o 
   3  -8   5      770.71      756.39     10.50 o 
   4  -8   5        2.10       -1.17      2.17 o 
   5  -8   5       87.85       88.62      5.36 o 
   6  -8   5      298.89      298.20     12.20 o 
   7  -8   5       45.73       40.82      6.31 o 
  -7  -7   5        2.56        8.50      7.95 o 
  -6  -7   5        4.20       -2.84      2.84 o 
  -5  -7   5        2.38       -2.37      3.95 o 
  -4  -7   5      828.31      807.95     17.99 o 
  -3  -7   5       25.99       25.21      2.72 o 
  -2  -7   5       62.80       52.11      3.37 o 
  -1  -7   5      561.88      574.62      8.86 o 
   0  -7   5       14.09       18.59      1.65 o 
   1  -7   5      189.77      185.65      5.97 o 
   2  -7   5      880.37      833.76      9.76 o 
   3  -7   5        3.52        3.02      2.33 o 
   4  -7   5       19.62       22.11      4.13 o 
   5  -7   5       38.88       40.19      3.82 o 
   6  -7   5        0.73        4.90      3.74 o 
   7  -7   5       15.11       11.66      4.01 o 
  -7  -6   5       17.14       19.68      4.48 o 
  -6  -6   5        3.87        5.71      7.61 o 
  -5  -6   5       77.55       76.18      7.16 o 
  -4  -6   5      182.14      174.42      8.53 o 
  -3  -6   5       89.56       89.77      4.11 o 
  -2  -6   5      872.76      954.70     12.31 o 
  -1  -6   5      239.82      259.46      5.50 o 
   0  -6   5      131.76      134.97      3.12 o 
   1  -6   5      645.17      640.56     11.76 o 
   2  -6   5       23.39       27.50      2.20 o 
   3  -6   5       86.49       82.16      5.44 o 
   4  -6   5      979.73      964.72     13.94 o 
   5  -6   5       85.86       64.92      8.46 o 
   6  -6   5        0.31        8.58      5.42 o 
   7  -6   5       16.12       16.21      4.63 o 
  -7  -5   5       36.64       43.67      6.82 o 
  -6  -5   5      191.84      187.41     10.27 o 
  -5  -5   5       58.71       53.37      6.11 o 
  -4  -5   5       25.58       27.31      4.36 o 
  -3  -5   5        0.73        2.45      1.92 o 
  -2  -5   5      571.66      642.35      9.50 o 
  -1  -5   5      295.38      322.86      5.91 o 
   0  -5   5       56.42       50.95      4.27 o 
   1  -5   5       39.56       37.68      4.33 o 
   2  -5   5      717.87      790.64     13.49 o 
   3  -5   5      310.26      352.22      7.34 o 
   4  -5   5      534.08      503.24      9.63 o 
   5  -5   5      437.66      453.03     13.32 o 
   6  -5   5       86.46       80.12     10.32 o 
   7  -5   5      178.35      191.59     10.63 o 
  -7  -4   5      143.12      128.96      9.94 o 
  -6  -4   5       34.96       29.85      5.69 o 
  -5  -4   5        1.97        2.36      2.97 o 
  -4  -4   5       25.37       19.41      5.18 o 
  -3  -4   5      279.84      283.37      6.26 o 
  -2  -4   5      662.08      788.54     21.11 o 
  -1  -4   5     4093.84     4256.60     33.23 o 
   0  -4   5      294.09      304.09      4.68 o 
   1  -4   5       38.10       34.79      1.97 o 
   2  -4   5       22.87       21.14      2.07 o 
   3  -4   5      198.52      185.72      6.08 o 
   4  -4   5       46.14       45.94      3.47 o 
   5  -4   5      101.20      126.75      7.88 o 
   6  -4   5       66.89       81.70      7.46 o 
   7  -4   5      534.00      513.43     16.06 o 
  -7  -3   5      341.82      356.40     14.41 o 
  -6  -3   5       45.72       56.46      6.66 o 
  -5  -3   5      796.46      751.06     17.63 o 
  -4  -3   5        9.84        4.94      2.69 o 
  -3  -3   5       30.13       26.19      2.50 o 
  -2  -3   5      108.64      147.44      4.32 o 
  -1  -3   5     3540.85     3559.13     28.34 o 
   0  -3   5      105.78      112.84      3.77 o 
   1  -3   5     6725.79     7031.22     61.60 o 
   2  -3   5      477.98      588.24      8.66 o 
   3  -3   5       55.77       64.52      3.50 o 
   4  -3   5      118.15      109.95      4.79 o 
   5  -3   5       37.52       34.13      4.99 o 
   6  -3   5       45.73       40.14      9.31 o 
   7  -3   5      202.11      226.25     11.66 o 
  -8  -2   5        5.96       11.63      4.05 o 
  -7  -2   5       46.49       60.47      7.21 o 
  -6  -2   5       59.34       60.98      6.78 o 
  -5  -2   5      134.15      128.98     13.49 o 
  -4  -2   5       49.65       52.28      4.85 o 
  -3  -2   5      228.23      223.48      5.48 o 
  -2  -2   5      525.12      532.46     17.87 o 
  -1  -2   5      988.86      972.61     14.39 o 
   0  -2   5      134.98      145.88      3.62 o 
   1  -2   5     2106.57     2276.68     20.03 o 
   2  -2   5       41.26       53.31      2.93 o 
   3  -2   5       94.31       98.56      4.10 o 
   4  -2   5        3.54        3.07      2.38 o 
   5  -2   5       58.73       49.96      5.78 o 
   6  -2   5      158.53      153.47      8.69 o 
   7  -2   5      127.51      127.79     16.31 o 
  -8  -1   5       12.70        5.87      6.09 o 
  -7  -1   5        0.08       -2.39      3.18 o 
  -6  -1   5      162.70      149.31      8.88 o 
  -5  -1   5       29.63       25.69      4.79 o 
  -4  -1   5      226.18      199.92      5.45 o 
  -3  -1   5      153.11      181.50      5.07 o 
  -2  -1   5      161.23      147.87      4.17 o 
  -1  -1   5        0.99        0.55      1.14 o 
   0  -1   5      883.88      863.94     31.04 o 
   1  -1   5       91.15      104.33      3.54 o 
   2  -1   5      940.44      995.44     12.28 o 
   3  -1   5       22.99       23.19      3.43 o 
   4  -1   5        2.87        3.20      2.07 o 
   5  -1   5       21.86       19.07      4.46 o 
   6  -1   5      138.48      134.48      9.20 o 
   7  -1   5        5.10       10.27      5.22 o 
  -8   0   5        0.30       -4.12      4.61 o 
  -7   0   5       27.14       22.58      4.67 o 
  -6   0   5       11.05        3.15      3.28 o 
  -5   0   5        3.91       -0.68      2.85 o 
  -4   0   5       64.32       76.40      3.79 o 
  -3   0   5      364.28      438.14      7.81 o 
  -2   0   5       52.57       55.05      2.82 o 
  -1   0   5      178.54      163.24      4.25 o 
   0   0   5      907.13      907.41     10.31 o 
   1   0   5       82.36       82.00      3.32 o 
   2   0   5       98.25      125.00      4.47 o 
   3   0   5      235.77      259.40      6.68 o 
   4   0   5      176.31      187.81      8.47 o 
   5   0   5       93.16       87.49      7.24 o 
   6   0   5       10.38        9.96      3.68 o 
   7   0   5        1.06       -0.15      2.77 o 
  -8   1   5        6.58       16.27      3.67 o 
  -7   1   5       25.15       26.71      4.99 o 
  -6   1   5       50.72       50.87      6.11 o 
  -5   1   5       12.01       10.29      4.19 o 
  -4   1   5     1220.52     1211.26     15.37 o 
  -3   1   5     1235.02     1307.54     15.00 o 
  -2   1   5     3810.22     3790.45     60.64 o 
  -1   1   5      133.52      139.87      3.94 o 
   0   1   5      133.30      146.61      4.01 o 
   1   1   5       13.30       19.35      1.95 o 
   2   1   5      147.15      141.88      4.71 o 
   3   1   5        0.52        5.86      2.04 o 
   4   1   5     1830.27     1782.07     57.87 o 
   5   1   5      211.33      169.74      9.10 o 
   6   1   5        0.00        1.45      2.52 o 
   7   1   5        9.86        0.89      5.64 o 
  -8   2   5       96.44      110.79      9.36 o 
  -7   2   5        3.26        3.33      5.58 o 
  -6   2   5      115.53      110.94      8.04 o 
  -5   2   5       38.83       47.18      3.46 o 
  -4   2   5      357.21      363.04      7.95 o 
  -3   2   5        6.21        2.42      1.36 o 
  -2   2   5     3687.30     3679.61    118.30 o 
  -1   2   5       31.26       27.08      3.20 o 
   0   2   5      757.90      728.44      8.81 o 
   1   2   5      469.67      514.24      8.15 o 
   2   2   5      291.67      283.36     12.52 o 
   3   2   5        9.60       15.55      3.57 o 
   4   2   5       44.44       32.51      4.88 o 
   5   2   5      588.96      568.59     16.39 o 
   6   2   5      448.89      438.21     15.50 o 
  -8   3   5      164.68      173.71     10.29 o 
  -7   3   5      143.34      156.42      9.16 o 
  -6   3   5      190.96      183.86      9.12 o 
  -5   3   5      249.18      249.35      8.29 o 
  -4   3   5       37.06       32.55      3.00 o 
  -3   3   5        0.94        4.93      1.41 o 
  -2   3   5      268.65      288.10      5.10 o 
  -1   3   5     1532.37     1589.55     21.79 o 
   0   3   5     1279.24     1357.78     13.76 o 
   1   3   5       42.38       53.55      2.94 o 
   2   3   5       88.98       92.15      4.73 o 
   3   3   5        9.82       16.93      2.63 o 
   4   3   5       55.72       49.16      5.73 o 
   5   3   5      145.89      145.24     15.72 o 
   6   3   5       18.74       23.09      4.12 o 
  -8   4   5        3.97        6.25      7.97 o 
  -7   4   5      118.37      119.01      8.78 o 
  -6   4   5      800.05      772.69     18.61 o 
  -5   4   5        6.30        1.87      1.89 o 
  -4   4   5        1.85        1.72      1.30 o 
  -3   4   5       64.43       76.27      3.63 o 
  -2   4   5      384.65      400.68     10.39 o 
  -1   4   5        1.87       -1.94      1.94 o 
   0   4   5      112.02      149.24      3.56 o 
   1   4   5        3.36        1.48      0.89 o 
   2   4   5       72.45       80.66      4.01 o 
   3   4   5       20.06       12.29      2.33 o 
   4   4   5      103.26      118.72      7.18 o 
   5   4   5       34.04       28.35      4.80 o 
   6   4   5        3.43        0.63      2.42 o 
  -8   5   5       12.45       14.32      8.27 o 
  -7   5   5        6.21       11.35      2.71 o 
  -6   5   5       93.68       95.03      7.19 o 
  -5   5   5       19.94       15.18      2.83 o 
  -4   5   5      110.11      108.73      4.50 o 
  -3   5   5       95.28       95.46      4.13 o 
  -2   5   5        3.33        1.34      2.39 o 
  -1   5   5       36.03       45.10      4.41 o 
   0   5   5       61.01       59.86      4.01 o 
   1   5   5      158.57      143.97      6.33 o 
   2   5   5      407.32      399.96      8.88 o 
   3   5   5       64.64       60.70      5.77 o 
   4   5   5        2.65        4.74      2.51 o 
   5   5   5      152.93      139.40     17.84 o 
   6   5   5        4.42        5.87      4.75 o 
  -8   6   5       14.03        8.82      8.90 o 
  -7   6   5       11.59       19.69      7.71 o 
  -6   6   5        1.99        4.31      6.17 o 
  -5   6   5        7.77       13.18      3.93 o 
  -4   6   5      268.55      237.27     13.29 o 
  -3   6   5       80.53       76.56      5.98 o 
  -2   6   5        9.20       12.95      3.40 o 
  -1   6   5      198.33      186.29      8.09 o 
   0   6   5       59.89       54.44      2.07 o 
   1   6   5       21.33       24.36      2.47 o 
   2   6   5      464.61      455.20      9.85 o 
   3   6   5      176.20      194.56     23.27 o 
   4   6   5      138.84      134.93      7.92 o 
   5   6   5       32.00       45.94      5.63 o 
  -8   7   5       28.92       19.42      9.33 o 
  -7   7   5        0.20        1.27      6.56 o 
  -6   7   5        6.57        1.98      6.37 o 
  -5   7   5      229.02      215.60     13.37 o 
  -4   7   5     3847.26     3671.88     67.31 o 
  -3   7   5      480.81      469.45     13.45 o 
  -2   7   5       59.95       46.56      5.31 o 
  -1   7   5      126.68      112.28      7.00 o 
   0   7   5      316.13      314.03     10.83 o 
   1   7   5        1.81        0.90      3.42 o 
   2   7   5      559.50      562.59     11.19 o 
   3   7   5      383.54      415.79     12.66 o 
   4   7   5       32.67       22.40      3.89 o 
   5   7   5        9.73        3.04      2.21 o 
  -7   8   5       44.37       62.21     12.22 o 
  -6   8   5       30.63       43.90      7.67 o 
  -5   8   5       48.02       50.27      6.29 o 
  -4   8   5     1203.71     1062.28     22.17 o 
  -3   8   5      351.84      305.97     11.57 o 
  -2   8   5      199.43      195.10      9.28 o 
  -1   8   5       39.96       41.26      5.56 o 
   0   8   5        6.49        3.04      3.70 o 
   1   8   5       22.25       24.13      5.04 o 
   2   8   5      109.09      105.76      8.05 o 
   3   8   5       12.65       10.20      7.16 o 
   4   8   5        5.08       -1.94      6.41 o 
   5   8   5        1.14       11.11      9.41 o 
  -6   9   5       19.85       28.37      8.38 o 
  -5   9   5       10.16       11.54      4.06 o 
  -4   9   5        5.08       -1.57      3.50 o 
  -3   9   5        8.32        8.56     11.69 o 
  -2   9   5       17.14       11.60      4.08 o 
  -1   9   5        6.67        1.00      6.17 o 
   0   9   5       63.21       61.58      6.69 o 
   1   9   5       18.99       10.48      4.24 o 
   2   9   5        0.06       -0.61      3.35 o 
   3   9   5        0.12        3.60      6.09 o 
   4   9   5        3.19        6.41      6.76 o 
  -7  10   5       14.51       14.79      7.99 o 
  -6  10   5       53.14       47.04      7.00 o 
  -5  10   5       79.38       60.79      7.85 o 
  -4  10   5       19.00       17.73      5.08 o 
  -3  10   5        2.94        3.32      3.86 o 
  -2  10   5        0.56       -3.33      3.33 o 
  -1  10   5      376.96      327.62     12.85 o 
   0  10   5        8.87        9.20      4.55 o 
   1  10   5        2.74       -0.39     11.88 o 
   2  10   5        3.32       -3.10      3.10 o 
   3  10   5        2.63       -5.85      5.85 o 
   4  10   5        0.01       -1.27      7.47 o 
  -7  11   5       21.61       14.43      8.98 o 
  -6  11   5       67.81       85.77      8.27 o 
  -5  11   5       43.33       40.74      6.71 o 
  -4  11   5        0.93        2.18      3.88 o 
  -3  11   5       26.17       30.72      5.82 o 
  -2  11   5        9.04        5.86      4.26 o 
  -1  11   5       35.79       26.86      5.73 o 
   0  11   5       45.48       43.97      8.18 o 
   1  11   5       92.21       92.35      8.60 o 
   2  11   5        0.04       -1.94      6.68 o 
   3  11   5        5.97        6.13      7.87 o 
  -6  12   5       39.36       54.48      7.55 o 
  -5  12   5       57.83       60.22      7.48 o 
  -4  12   5        6.50        8.19      4.39 o 
  -3  12   5        0.25        0.62      3.88 o 
  -2  12   5       67.66       56.95      8.42 o 
  -1  12   5      168.38      163.19     10.55 o 
   0  12   5        3.44        0.87      4.20 o 
   1  12   5       11.09        6.76      4.67 o 
   2  12   5      142.96      158.18     16.93 o 
  -6  13   5        2.85        8.76      4.34 o 
  -5  13   5       14.04       21.27      9.33 o 
  -4  13   5       10.15       14.27      4.72 o 
  -3  13   5      134.30      168.63     15.05 o 
  -2  13   5       13.74       16.47      5.63 o 
  -1  13   5        1.51       -2.01      3.96 o 
   0  13   5        0.34        2.68      4.75 o 
   1  13   5        6.21       10.65      5.54 o 
   2  13   5       27.68       35.63     10.76 o 
  -5  14   5       35.89       54.41      7.69 o 
  -4  14   5        0.13        7.45      4.81 o 
  -3  14   5      119.78      179.66     12.54 o 
  -2  14   5        0.68       -4.20      4.20 o 
  -1  14   5        0.29        6.90      4.88 o 
   0  14   5        0.10        6.33      5.62 o 
   1  14   5       70.36       82.40     13.36 o 
  -4  15   5        4.14        3.11      4.69 o 
  -3  15   5       40.33       49.23      7.48 o 
  -2  15   5        0.35       -0.37      4.51 o 
  -1  15   5        0.95       -2.00      5.02 o 
   2 -20   6        6.61        1.07      7.40 o 
   0 -19   6       49.62       57.42     11.67 o 
   1 -19   6       74.73       77.27     13.21 o 
   2 -19   6        7.85       16.65      8.62 o 
   3 -19   6       44.26       43.78     11.67 o 
   4 -19   6       74.37      100.37     14.71 o 
  -1 -18   6      189.58      220.59     10.06 o 
   0 -18   6       26.68       29.12      4.81 o 
   1 -18   6        2.65       -0.96      4.01 o 
   2 -18   6       42.35       48.37      8.72 o 
   3 -18   6        0.93        2.76      1.87 o 
   4 -18   6       20.05       13.05      8.54 o 
   5 -18   6        6.85        4.63      8.27 o 
  -2 -17   6        0.54       10.91      3.12 o 
  -1 -17   6       22.68       28.83      6.88 o 
   0 -17   6       64.91       82.53      9.55 o 
   1 -17   6       60.93       76.35     17.62 o 
   2 -17   6        8.19        0.36      3.01 o 
   3 -17   6        0.03        2.96      2.40 o 
   4 -17   6       15.37       14.39      3.36 o 
   5 -17   6        0.30        7.06      2.60 o 
  -3 -16   6        3.20       16.13      4.90 o 
  -2 -16   6        3.20       -2.18      3.01 o 
  -1 -16   6      320.10      348.76     13.30 o 
   0 -16   6      103.56      102.76      8.60 o 
   1 -16   6      260.68      273.97     11.69 o 
   2 -16   6      108.83      113.13      8.23 o 
   3 -16   6        7.95        6.23      3.64 o 
   4 -16   6        4.90        8.56      4.11 o 
   5 -16   6      128.59      137.19      9.53 o 
   6 -16   6       18.55       20.82      4.18 o 
  -4 -15   6      105.53      108.75     13.09 o 
  -3 -15   6       24.59       33.81      7.47 o 
  -2 -15   6       19.09       12.07      4.65 o 
  -1 -15   6      294.10      295.66     12.18 o 
   0 -15   6       52.85       50.80      6.54 o 
   1 -15   6      486.50      508.45     15.55 o 
   2 -15   6      355.65      377.68     13.41 o 
   3 -15   6      100.37      117.37      8.52 o 
   4 -15   6       59.50       66.03     10.66 o 
   5 -15   6       12.78        6.34      6.31 o 
   6 -15   6       72.04       86.92      8.42 o 
  -4 -14   6      292.62      310.99     18.55 o 
  -2 -14   6       94.41      104.71     14.75 o 
  -1 -14   6      473.00      465.62     14.90 o 
   0 -14   6       96.93       91.56      7.57 o 
   1 -14   6       17.16       17.00      4.84 o 
   2 -14   6      169.88      177.64      9.27 o 
   3 -14   6       76.99       74.72      8.58 o 
   4 -14   6       14.28       14.06      4.29 o 
   5 -14   6      255.16      251.79     10.82 o 
   6 -14   6      162.78      168.07      9.50 o 
   7 -14   6       18.30       17.99      4.90 o 
  -5 -13   6       37.12       29.71      5.26 o 
  -4 -13   6       71.20       67.43     10.02 o 
  -3 -13   6      248.57      282.11     11.70 o 
  -2 -13   6       42.05       47.46      4.64 o 
  -1 -13   6      852.22      846.39     19.39 o 
   0 -13   6     1531.36     1514.90     26.26 o 
   1 -13   6       58.87       64.76     11.03 o 
   2 -13   6       13.11       11.90      3.86 o 
   3 -13   6        1.40       -2.65      2.65 o 
   4 -13   6       19.76       18.63      7.53 o 
   5 -13   6      123.86      137.56      7.97 o 
   6 -13   6      176.32      189.20      9.75 o 
   7 -13   6        5.03        1.98      2.97 o 
  -5 -12   6      129.52      148.94     11.17 o 
  -4 -12   6       34.82       38.75     12.54 o 
  -3 -12   6        0.34        2.87      3.37 o 
  -2 -12   6        2.84       -2.24      2.24 o 
  -1 -12   6      159.55      165.15      6.24 o 
   0 -12   6      166.88      163.23     11.09 o 
   1 -12   6      147.00      167.47      9.75 o 
   2 -12   6      381.64      368.65     11.77 o 
   3 -12   6       29.01       30.06     11.82 o 
   4 -12   6       96.81       74.00      6.88 o 
   5 -12   6       26.72        7.35      3.91 o 
   6 -12   6       12.58        7.99      4.07 o 
   7 -12   6        7.65       -3.68      3.68 o 
  -5 -11   6       62.48       73.95      7.72 o 
  -4 -11   6        0.03        3.03      3.09 o 
  -3 -11   6       77.27       73.93      6.94 o 
  -2 -11   6       59.14       58.36      4.45 o 
  -1 -11   6       21.08       28.72      3.18 o 
   0 -11   6        6.79        8.83      2.19 o 
   1 -11   6        4.58        5.23      2.47 o 
   2 -11   6       68.50       56.73      6.66 o 
   3 -11   6       81.74       84.61      6.51 o 
   4 -11   6      511.75      488.37     12.59 o 
   5 -11   6      372.37      354.16     13.84 o 
   6 -11   6      206.28      246.41     16.25 o 
   7 -11   6       24.04       27.37      7.43 o 
  -6 -10   6       18.39       11.71      9.29 o 
  -5 -10   6      180.43      201.88     10.54 o 
  -4 -10   6      117.08      105.87      7.94 o 
  -3 -10   6      155.32      150.20     11.63 o 
  -2 -10   6       39.73       33.79      3.47 o 
  -1 -10   6      106.99      111.91      4.51 o 
   0 -10   6        3.40        1.24      1.48 o 
   1 -10   6       83.62       70.77      8.30 o 
   2 -10   6      357.56      362.73     10.77 o 
   3 -10   6       40.07       41.75      4.44 o 
   4 -10   6        0.39       -2.23      2.23 o 
   5 -10   6       20.54       20.82      5.12 o 
   6 -10   6        0.70       -3.84      3.99 o 
   7 -10   6       55.00       36.03      8.82 o 
  -6  -9   6        8.73        4.36      2.98 o 
  -5  -9   6        0.53        7.21      3.26 o 
  -4  -9   6      121.40      110.13      7.80 o 
  -3  -9   6       44.49       41.75      3.72 o 
  -2  -9   6       15.89       21.50      5.65 o 
  -1  -9   6       77.15       69.82      4.11 o 
   0  -9   6      700.35      708.43      9.14 o 
   1  -9   6      486.89      472.97     10.41 o 
   2  -9   6      207.88      203.93      4.58 o 
   3  -9   6       70.71       64.15      3.76 o 
   4  -9   6        1.94        1.06      2.10 o 
   5  -9   6       10.36        9.45      2.68 o 
   6  -9   6       33.27       48.60      9.57 o 
   7  -9   6       88.91      105.07     13.25 o 
  -6  -8   6      146.28      139.68      9.87 o 
  -5  -8   6       47.17       54.94      6.64 o 
  -4  -8   6      130.91      115.31      9.69 o 
  -3  -8   6      630.37      640.89     11.29 o 
  -2  -8   6       51.18       63.33      3.80 o 
  -1  -8   6       19.34       27.25      2.57 o 
   0  -8   6       55.75       78.66      3.89 o 
   1  -8   6        1.44       -1.82      1.82 o 
   2  -8   6        3.46        6.83      1.30 o 
   3  -8   6      552.60      556.57      9.51 o 
   4  -8   6       47.91       51.83      3.90 o 
   5  -8   6      223.15      232.93      7.84 o 
   6  -8   6       10.29        6.64      3.86 o 
   7  -8   6       89.62      110.49     13.52 o 
  -7  -7   6       37.77       43.67      6.62 o 
  -6  -7   6        1.74        5.29      3.52 o 
  -5  -7   6       17.95       21.66      4.66 o 
  -4  -7   6        4.57        5.32      3.40 o 
  -3  -7   6       45.56       48.96      3.81 o 
  -2  -7   6     1997.83     2091.83     21.51 o 
  -1  -7   6     1981.20     2093.59     24.47 o 
   0  -7   6      177.38      174.79      6.60 o 
   1  -7   6       13.52       15.35      2.81 o 
   2  -7   6       33.14       26.49      2.08 o 
   3  -7   6        0.11        0.59      1.53 o 
   4  -7   6      159.29      168.33      6.08 o 
   5  -7   6     1034.78     1022.06     15.87 o 
   6  -7   6       18.00       22.11      5.07 o 
   7  -7   6       15.96       11.13      4.28 o 
  -7  -6   6       86.96      107.50      9.59 o 
  -6  -6   6       24.37       27.64      5.95 o 
  -5  -6   6       41.33       40.76      5.83 o 
  -4  -6   6      268.01      274.83     10.34 o 
  -3  -6   6       10.21       12.45      2.27 o 
  -2  -6   6      271.31      319.79     10.76 o 
  -1  -6   6      267.58      295.36      5.92 o 
   0  -6   6       83.97       72.99      4.37 o 
   1  -6   6      183.62      173.27      6.28 o 
   2  -6   6      201.95      216.72      5.11 o 
   3  -6   6       20.35       26.28      2.77 o 
   4  -6   6      208.75      197.54      6.46 o 
   5  -6   6      365.52      358.89     17.30 o 
   6  -6   6       29.77       29.06      9.91 o 
   7  -6   6       29.24       40.22      7.36 o 
  -7  -5   6        0.22       -1.50      2.82 o 
  -6  -5   6       37.41       40.42      6.41 o 
  -5  -5   6       62.71       50.77      6.14 o 
  -4  -5   6       44.60       40.35      8.58 o 
  -3  -5   6      100.48       93.36      4.19 o 
  -2  -5   6        4.54        7.07      1.85 o 
  -1  -5   6      161.62      143.84      4.26 o 
   0  -5   6     1397.83     1431.02     16.38 o 
   1  -5   6      846.84      822.44      9.37 o 
   2  -5   6       52.98       51.14      4.06 o 
   3  -5   6        1.82       -0.97      1.46 o 
   4  -5   6     1536.47     1481.98     18.17 o 
   5  -5   6      138.60      140.82      8.10 o 
   6  -5   6      213.43      194.97      9.91 o 
   7  -5   6      156.69      174.76     10.23 o 
  -7  -4   6      127.87      146.43     10.28 o 
  -6  -4   6      122.37       97.37      8.21 o 
  -5  -4   6       49.40       55.74      5.99 o 
  -4  -4   6        3.63        6.40      4.75 o 
  -3  -4   6      159.36      162.77      5.16 o 
  -2  -4   6      515.00      550.77      8.72 o 
  -1  -4   6      111.95      107.68      4.24 o 
   0  -4   6       83.77       89.71      3.04 o 
   1  -4   6       10.24        6.75      1.47 o 
   2  -4   6     1055.31     1133.15     13.30 o 
   3  -4   6      141.68      154.62      5.12 o 
   4  -4   6       40.34       37.23      3.38 o 
   5  -4   6       37.52       45.68      7.87 o 
   6  -4   6        2.22       -1.52      2.82 o 
   7  -4   6        0.00       -3.79      3.79 o 
  -7  -3   6      292.24      246.76     11.98 o 
  -6  -3   6      320.21      309.39     12.53 o 
  -5  -3   6       63.70       48.94      5.69 o 
  -4  -3   6      108.80      109.85      4.32 o 
  -3  -3   6       94.57      105.72      4.93 o 
  -2  -3   6        2.06        2.89      1.57 o 
  -1  -3   6      843.59      798.76      9.85 o 
   0  -3   6     1024.28     1075.57     11.60 o 
   1  -3   6      777.21      808.01     10.04 o 
   2  -3   6       23.74       29.04      2.56 o 
   3  -3   6       53.95       52.93      3.39 o 
   4  -3   6        0.25        0.63      1.65 o 
   5  -3   6       15.95       13.30      4.09 o 
   6  -3   6        6.07       11.09      4.35 o 
   7  -3   6        2.89        4.05      6.56 o 
  -8  -2   6       81.95       85.21      8.87 o 
  -7  -2   6      270.72      243.45     13.82 o 
  -6  -2   6        0.00       -1.44      2.81 o 
  -5  -2   6      154.09      130.76      7.72 o 
  -4  -2   6      874.48      848.00     12.31 o 
  -3  -2   6      200.03      190.35      5.42 o 
  -2  -2   6      793.54      832.09     10.77 o 
  -1  -2   6        8.21       12.43      1.69 o 
   0  -2   6      161.90      169.75      4.22 o 
   1  -2   6      401.23      444.02      7.29 o 
   2  -2   6      229.22      300.73      6.53 o 
   3  -2   6        0.32        1.17      1.49 o 
   4  -2   6      293.76      315.34      7.58 o 
   5  -2   6       20.57       17.80      4.25 o 
   6  -2   6       91.07       99.29      7.75 o 
   7  -2   6       34.16       45.30      6.51 o 
  -8  -1   6        0.01       -1.95      5.71 o 
  -7  -1   6       77.61       81.62     13.33 o 
  -6  -1   6        0.66        1.95      2.69 o 
  -5  -1   6      135.80      142.20     12.56 o 
  -4  -1   6        2.43        1.08      2.73 o 
  -3  -1   6      128.42      169.11      5.13 o 
  -2  -1   6       88.24      109.81      3.81 o 
  -1  -1   6       67.15       73.53      2.96 o 
   0  -1   6      563.30      599.16      8.21 o 
   1  -1   6      183.60      192.50      4.89 o 
   2  -1   6      485.00      528.76      8.92 o 
   3  -1   6       19.66       24.05      2.73 o 
   4  -1   6      127.47      144.07      7.74 o 
   5  -1   6       91.51       96.33      7.61 o 
   6  -1   6        1.47        1.45      2.73 o 
   7  -1   6       88.25      107.71      9.30 o 
  -8   0   6       33.46       34.82      5.81 o 
  -7   0   6      194.32      215.24     10.95 o 
  -6   0   6       70.53       63.47      6.77 o 
  -5   0   6      104.00      103.18      6.97 o 
  -4   0   6      247.78      255.53      6.64 o 
  -3   0   6       51.77       67.61      3.43 o 
  -2   0   6     1305.17     1382.95     14.77 o 
  -1   0   6      280.61      330.56      5.66 o 
   0   0   6        1.62        1.40      1.14 o 
   1   0   6       41.15       53.81      4.13 o 
   2   0   6        0.51        1.69      1.39 o 
   3   0   6      106.86       99.73      4.60 o 
   4   0   6       10.34        9.67      3.48 o 
   5   0   6      367.08      356.98     12.76 o 
   6   0   6       17.87       18.33      4.46 o 
   7   0   6        0.20        6.14      3.77 o 
  -8   1   6      156.97      191.28     14.12 o 
  -7   1   6       96.35      120.90     14.08 o 
  -6   1   6       36.51       37.27      5.19 o 
  -5   1   6        7.78        5.47      3.13 o 
  -4   1   6       38.56       43.25      3.30 o 
  -3   1   6      194.57      185.32      5.21 o 
  -2   1   6       80.72      102.44      5.28 o 
  -1   1   6       93.32       96.52      2.79 o 
   0   1   6      814.04      841.97     10.11 o 
   1   1   6     1604.44     1714.57     17.71 o 
   2   1   6        0.00        1.25      1.43 o 
   3   1   6       35.56       45.82      3.63 o 
   4   1   6       83.96       69.66      6.00 o 
   5   1   6        3.45       12.81      3.71 o 
   6   1   6       44.61       40.73      6.01 o 
  -8   2   6        0.26        4.72      2.99 o 
  -7   2   6      215.91      221.44     11.01 o 
  -6   2   6       83.82       84.24      7.09 o 
  -5   2   6       61.12       67.12      5.45 o 
  -4   2   6       31.79       30.78      2.93 o 
  -3   2   6       28.89       29.37      2.52 o 
  -2   2   6      103.57      120.11      3.44 o 
  -1   2   6        2.18        0.21      2.14 o 
   0   2   6      113.70      124.37      3.40 o 
   1   2   6        5.55        9.00      1.65 o 
   2   2   6      116.37      132.13      4.92 o 
   3   2   6       14.25       16.69      2.82 o 
   4   2   6       20.41       30.14      4.88 o 
   5   2   6        0.82        6.99      3.51 o 
   6   2   6      113.21       99.33      8.64 o 
  -8   3   6       70.56       72.52      7.66 o 
  -7   3   6      297.54      305.06     12.55 o 
  -6   3   6      322.41      318.72     11.76 o 
  -5   3   6      391.57      397.32      9.42 o 
  -4   3   6      128.19      129.16      5.11 o 
  -3   3   6      139.16      146.40     10.51 o 
  -2   3   6        1.30        1.81      2.39 o 
  -1   3   6      181.00      169.70      6.93 o 
   0   3   6      274.95      311.24      9.35 o 
   1   3   6      176.19      174.48      4.99 o 
   2   3   6        3.83        6.94      1.47 o 
   3   3   6      276.16      265.43      7.50 o 
   4   3   6       40.80       39.07      7.36 o 
   5   3   6       12.25       10.98      3.56 o 
   6   3   6       29.29       34.51      4.93 o 
  -8   4   6       49.98       52.95     12.46 o 
  -7   4   6        4.22       10.40      2.25 o 
  -6   4   6       10.54       13.07      3.26 o 
  -5   4   6       61.14       56.09      4.29 o 
  -4   4   6      524.55      512.20     10.83 o 
  -3   4   6      169.07      153.00      6.60 o 
  -2   4   6       18.51       29.83      4.08 o 
  -1   4   6       83.55       98.75      8.50 o 
   0   4   6        3.21        7.57      2.82 o 
   1   4   6       93.16       83.96     10.80 o 
   2   4   6       84.24       96.53      4.54 o 
   3   4   6       36.86       40.92      3.82 o 
   4   4   6       78.72       67.52      6.62 o 
   5   4   6      251.15      274.14     11.85 o 
   6   4   6      118.38      153.23     23.51 o 
  -8   5   6       33.70       60.27     12.54 o 
  -7   5   6       19.82       20.60      9.14 o 
  -6   5   6        1.10        7.28      6.56 o 
  -5   5   6        0.13       -0.79      3.24 o 
  -4   5   6       95.05       94.04      9.02 o 
  -3   5   6        1.12       -1.11      2.54 o 
  -2   5   6      136.45      129.49      6.90 o 
  -1   5   6      350.96      336.97     10.49 o 
   0   5   6       38.66       36.43      4.48 o 
   1   5   6     1283.80     1288.98     16.05 o 
   2   5   6     1090.31     1080.11     15.71 o 
   3   5   6      553.05      605.18     15.40 o 
   4   5   6       23.58       23.48      4.35 o 
   5   5   6       22.97       18.78      4.01 o 
  -8   6   6       22.02       18.23      8.15 o 
  -7   6   6        4.99        2.21      6.49 o 
  -6   6   6        1.41       -1.11      6.49 o 
  -5   6   6        2.55        3.81      3.86 o 
  -4   6   6        4.97        3.83      5.56 o 
  -3   6   6     1580.73     1478.99     28.10 o 
  -2   6   6      111.59       91.42      6.47 o 
  -1   6   6      222.43      222.32      9.23 o 
   0   6   6      282.77      293.75     10.59 o 
   1   6   6      507.35      481.39     13.69 o 
   2   6   6      828.56      828.64     13.75 o 
   3   6   6     1093.81     1156.91     22.23 o 
   4   6   6        5.04        0.95      2.01 o 
   5   6   6        7.88       13.41      7.91 o 
  -7   7   6        0.53        8.42      7.43 o 
  -6   7   6        4.08        6.90      3.75 o 
  -5   7   6        8.89       11.35      3.65 o 
  -4   7   6      314.01      313.69     12.06 o 
  -3   7   6     2167.06     1938.78     30.32 o 
  -2   7   6     1017.68      865.57     18.68 o 
  -1   7   6      244.44      237.20     10.04 o 
   0   7   6      327.24      315.77     11.50 o 
   1   7   6       41.83       42.20      5.87 o 
   2   7   6       31.81       38.89      5.96 o 
   3   7   6      173.82      191.28     16.06 o 
   4   7   6       36.20       34.52      9.77 o 
   5   7   6       26.26       25.70      9.65 o 
  -7   8   6       94.05       85.93     13.84 o 
  -6   8   6        2.64        0.57      3.70 o 
  -5   8   6       82.14       70.21      7.41 o 
  -4   8   6       76.90       75.12      7.33 o 
  -3   8   6      291.75      248.88     10.89 o 
  -2   8   6        7.84        7.04      3.82 o 
  -1   8   6      442.98      416.70     13.45 o 
   0   8   6        1.00       -0.58      3.65 o 
   1   8   6       94.36       96.51      9.14 o 
   2   8   6        5.40        8.95      4.21 o 
   3   8   6       21.76       29.22      8.98 o 
   4   8   6      220.34      272.63     20.21 o 
  -7   9   6       58.25       74.07     12.26 o 
  -6   9   6        2.20        7.07      3.86 o 
  -5   9   6       20.63       22.13      5.12 o 
  -4   9   6       44.99       45.66      7.71 o 
  -3   9   6      130.57      105.27      8.23 o 
  -2   9   6      447.15      389.74     13.63 o 
  -1   9   6      338.32      322.76     12.63 o 
   0   9   6       68.43       67.58     13.84 o 
   1   9   6       16.19       10.37      4.40 o 
   2   9   6      101.70      111.57      8.39 o 
   3   9   6      114.38      142.76     15.70 o 
   4   9   6      184.63      194.96     18.71 o 
  -7  10   6      202.70      248.23     20.37 o 
  -6  10   6        1.98        7.04      4.11 o 
  -5  10   6        1.87        2.64      4.12 o 
  -4  10   6        1.79        6.08      4.06 o 
  -3  10   6       39.38       32.32      5.92 o 
  -2  10   6        1.95        1.26      7.55 o 
  -1  10   6        7.13        6.10      5.12 o 
   0  10   6       57.80       60.59      7.20 o 
   1  10   6      109.71       89.35      8.41 o 
   2  10   6       14.62       14.83      7.43 o 
   3  10   6       13.25       13.72      7.79 o 
  -6  11   6       14.25       13.53      5.06 o 
  -5  11   6        1.46        3.07      4.00 o 
  -4  11   6        3.50        8.92      4.78 o 
  -3  11   6        2.95        1.64      3.76 o 
  -2  11   6       10.00       11.73      4.64 o 
  -1  11   6        6.39       -3.43      3.81 o 
   0  11   6       49.64       58.46      7.28 o 
   1  11   6      175.21      229.55     12.31 o 
   2  11   6        0.96        3.52      7.40 o 
   3  11   6       59.34       61.26     13.09 o 
  -6  12   6       51.16       65.02      8.26 o 
  -5  12   6       39.39       40.15      8.23 o 
  -4  12   6      156.65      160.64     12.48 o 
  -3  12   6      127.24      120.00      9.66 o 
  -2  12   6        4.76        3.57      4.57 o 
  -1  12   6       66.13       54.81     14.02 o 
   0  12   6        5.79        9.82      4.90 o 
   1  12   6      179.60      243.68     13.06 o 
   2  12   6       69.66      112.35     15.82 o 
  -5  13   6       15.29       40.70      9.43 o 
  -4  13   6      150.61      169.34     11.48 o 
  -3  13   6        8.22       15.72      5.63 o 
  -2  13   6       12.05        8.77      4.83 o 
  -1  13   6        8.91        9.76      8.01 o 
   0  13   6        5.09       11.20      4.76 o 
   1  13   6        0.12       13.32      4.88 o 
  -4  14   6       12.80       17.23      5.71 o 
  -3  14   6       23.51       33.49     16.35 o 
  -2  14   6        4.73       -0.84      4.67 o 
  -1  14   6        9.91       14.06      5.48 o 
   0  14   6       27.15       37.97      7.58 o 
  -2  15   6        5.55        7.02      5.46 o 
   1 -20   7       28.48       23.29      9.85 o 
   2 -20   7        2.02        8.98      8.54 o 
  -1 -19   7        0.84       -2.66      6.33 o 
   0 -19   7      139.81      142.10     10.42 o 
   1 -19   7       60.40       94.91      8.59 o 
   2 -19   7        0.08       -6.17      6.17 o 
   3 -19   7       16.64       13.49      7.83 o 
   4 -19   7        0.94       -2.02      7.36 o 
  -2 -18   7        2.53       -0.40      2.65 o 
  -1 -18   7       10.96       16.44      6.91 o 
   0 -18   7        9.22       10.22      3.20 o 
   1 -18   7        0.89       -2.32      2.32 o 
   2 -18   7       30.04       22.64      6.88 o 
   3 -18   7       11.47       13.56      5.95 o 
   4 -18   7       28.35       33.00      5.83 o 
   5 -18   7        0.26        2.18      2.26 o 
  -2 -17   7       10.35       10.60      3.60 o 
  -1 -17   7       25.17       24.75      4.74 o 
   0 -17   7       15.84       28.43      5.73 o 
   1 -17   7       83.32       83.79      7.92 o 
   2 -17   7      233.15      245.32     11.43 o 
   3 -17   7      133.05      133.34      9.54 o 
   4 -17   7        3.18        6.07      6.19 o 
   5 -17   7        9.82       -2.61      3.47 o 
  -2 -16   7       22.02       21.95      7.12 o 
  -1 -16   7       23.52       20.91      7.39 o 
   0 -16   7        3.07        1.35      3.63 o 
   1 -16   7      392.78      441.43     16.35 o 
   2 -16   7      252.82      266.98     16.89 o 
   3 -16   7        1.78        5.26      4.43 o 
   4 -16   7       10.44        7.34      3.91 o 
   5 -16   7        1.46       -2.32      3.07 o 
   6 -16   7        0.78       -1.09      2.21 o 
  -4 -15   7       51.63       45.87      8.54 o 
  -3 -15   7        1.47        5.73      3.60 o 
  -2 -15   7       10.57        9.49      5.18 o 
  -1 -15   7        2.60        3.90      5.68 o 
   0 -15   7        6.79        4.22      3.62 o 
   1 -15   7      219.40      187.05     13.13 o 
   2 -15   7      565.02      537.64     28.22 o 
   3 -15   7      261.00      261.11     11.41 o 
   4 -15   7       74.70       81.66      7.72 o 
   5 -15   7      335.54      307.62     19.32 o 
   6 -15   7      393.99      410.21     24.46 o 
  -4 -14   7       30.14       43.90      8.86 o 
  -3 -14   7       34.63       42.08      8.90 o 
  -2 -14   7      112.28      122.65      9.31 o 
  -1 -14   7      729.07      746.21     16.75 o 
   0 -14   7      491.44      475.62     36.22 o 
   1 -14   7        3.97        2.41      3.18 o 
   2 -14   7       53.28       39.87      5.72 o 
   3 -14   7        0.41        1.73      3.20 o 
   4 -14   7       77.36       77.79      6.68 o 
   5 -14   7      513.16      492.48     21.67 o 
   6 -14   7      413.45      447.87     15.25 o 
  -5 -13   7       10.08        9.58      5.10 o 
  -4 -13   7       28.60       30.04      5.75 o 
  -3 -13   7       17.09       16.25      6.76 o 
  -2 -13   7        9.95        9.26      4.03 o 
  -1 -13   7      512.07      497.69     13.14 o 
   0 -13   7      476.10      501.03     20.88 o 
   1 -13   7        8.48        4.63      3.11 o 
   2 -13   7       34.89       30.48      5.02 o 
   3 -13   7        7.26        2.57      3.72 o 
   4 -13   7       77.49       63.90      6.58 o 
   5 -13   7       52.10       53.26      6.67 o 
   6 -13   7       11.79       25.90      5.08 o 
   7 -13   7       25.52       17.00      6.13 o 
  -5 -12   7        0.27        0.53      3.20 o 
  -4 -12   7      155.87      180.15     10.26 o 
  -3 -12   7       32.51       24.26      4.82 o 
  -2 -12   7      391.92      394.29      9.70 o 
  -1 -12   7      413.03      430.67     13.23 o 
   0 -12   7       21.34       18.75      3.81 o 
   1 -12   7       46.34       47.61      5.46 o 
   2 -12   7       59.07       67.45      5.67 o 
   3 -12   7        0.11        1.66      2.53 o 
   4 -12   7      590.70      551.25     29.05 o 
   5 -12   7      292.27      278.75     11.84 o 
   6 -12   7        1.49       11.27      5.06 o 
   7 -12   7        1.09       -0.67      3.48 o 
  -5 -11   7        6.86        0.96      3.06 o 
  -4 -11   7       41.85       49.86      6.44 o 
  -3 -11   7      104.18      104.15     15.38 o 
  -2 -11   7      459.80      452.10     10.19 o 
  -1 -11   7       99.93      119.84      5.19 o 
   0 -11   7        0.21       -0.68      2.60 o 
   1 -11   7      149.89      157.07      7.04 o 
   2 -11   7       97.46       96.39      7.72 o 
   3 -11   7      322.64      324.54     11.35 o 
   4 -11   7       89.93       93.91      7.25 o 
   5 -11   7       32.49       32.82      5.41 o 
   6 -11   7        9.07       11.07      5.02 o 
   7 -11   7       89.96       81.86     12.10 o 
  -6 -10   7      243.01      281.96     18.67 o 
  -5 -10   7        8.56        8.51      3.68 o 
  -4 -10   7       10.14        4.75      4.94 o 
  -3 -10   7        2.65        0.81      3.10 o 
  -2 -10   7       20.15       19.83      3.16 o 
  -1 -10   7      187.19      202.65      5.90 o 
   0 -10   7      331.78      338.10     10.53 o 
   1 -10   7      648.06      625.54     14.33 o 
   2 -10   7      250.23      283.19      9.88 o 
   3 -10   7      235.80      222.62     11.47 o 
   4 -10   7      128.42      131.83      7.94 o 
   5 -10   7       46.49       49.94      5.96 o 
   6 -10   7        0.01       -2.61      3.28 o 
   7 -10   7      223.72      260.84     17.52 o 
  -6  -9   7       66.75       70.47      7.73 o 
  -5  -9   7        0.16        3.54      7.40 o 
  -4  -9   7      456.97      456.17     14.35 o 
  -3  -9   7      996.43      972.15     14.82 o 
  -2  -9   7       26.61       30.49      3.18 o 
  -1  -9   7       13.85       12.31      2.17 o 
   0  -9   7      489.44      488.47     12.09 o 
   1  -9   7      336.01      311.18      9.89 o 
   2  -9   7      684.85      674.48     14.79 o 
   3  -9   7       90.69       88.89      6.16 o 
   4  -9   7      504.96      480.26     13.48 o 
   5  -9   7       52.21       52.85      6.16 o 
   6  -9   7      252.58      275.91     17.24 o 
   7  -9   7       97.90      109.66     13.84 o 
  -6  -8   7      297.25      319.86     13.56 o 
  -5  -8   7       38.56       31.17      5.45 o 
  -4  -8   7        3.30        1.76      3.19 o 
  -3  -8   7        1.45        4.31      2.26 o 
  -2  -8   7       34.21       53.93      3.65 o 
  -1  -8   7      163.05      174.65      5.02 o 
   0  -8   7       17.38       17.04      2.98 o 
   1  -8   7      354.23      374.70     10.18 o 
   2  -8   7        0.12        1.78      2.08 o 
   3  -8   7        3.73        6.03      1.92 o 
   4  -8   7      357.66      346.20      9.00 o 
   5  -8   7       16.29       20.92      3.41 o 
   6  -8   7        0.02        1.03      4.11 o 
   7  -8   7       36.75       25.15      7.20 o 
  -7  -7   7       40.21       32.70      6.80 o 
  -6  -7   7       16.26       20.97      5.06 o 
  -5  -7   7       11.20       10.00      3.94 o 
  -4  -7   7      223.11      218.19      9.71 o 
  -3  -7   7       84.31       86.32      4.48 o 
  -2  -7   7      158.98      166.19      5.38 o 
  -1  -7   7        6.44       17.16      1.99 o 
   0  -7   7      191.33      207.77      7.29 o 
   1  -7   7        2.93        5.56      2.21 o 
   2  -7   7      133.33      165.14      4.35 o 
   3  -7   7      184.02      201.02      5.77 o 
   4  -7   7       50.52       60.50      4.25 o 
   5  -7   7       13.89       14.36      3.03 o 
   6  -7   7       14.85       13.43      5.08 o 
   7  -7   7        8.39       13.09      4.15 o 
  -7  -6   7       21.51       24.86      5.43 o 
  -6  -6   7        6.87        3.76      3.72 o 
  -5  -6   7      155.57      157.43      9.39 o 
  -4  -6   7      117.36      134.80     11.19 o 
  -3  -6   7       82.23       89.41      4.36 o 
  -2  -6   7      349.87      371.72      7.61 o 
  -1  -6   7        7.50        4.08      1.45 o 
   0  -6   7      129.86      124.43      5.63 o 
   1  -6   7      348.58      348.15      9.15 o 
   2  -6   7       18.64       14.12      2.01 o 
   3  -6   7       39.83       40.67      3.27 o 
   4  -6   7     1204.12     1194.08     16.37 o 
   5  -6   7      209.40      217.61      9.96 o 
   6  -6   7        0.19        4.93      4.61 o 
   7  -6   7        1.34        2.10      3.80 o 
  -7  -5   7        1.21        4.97      3.12 o 
  -6  -5   7       13.26        5.47      3.70 o 
  -5  -5   7        3.01        2.84      2.91 o 
  -4  -5   7      370.89      364.42     11.58 o 
  -3  -5   7        5.74        6.10      2.04 o 
  -2  -5   7     4386.81     4588.57     50.55 o 
  -1  -5   7     2847.05     3025.39     26.38 o 
   0  -5   7       13.74       15.65      2.05 o 
   1  -5   7      855.31      904.90     10.70 o 
   2  -5   7       80.81       72.66      3.66 o 
   3  -5   7       23.18       25.75      2.82 o 
   4  -5   7      788.00      769.52     14.42 o 
   5  -5   7     1028.72     1000.27     20.59 o 
   6  -5   7       54.25       61.11      6.95 o 
   7  -5   7       12.17        4.89     10.20 o 
  -7  -4   7       59.96       49.73      7.00 o 
  -6  -4   7       79.19       71.90      7.38 o 
  -5  -4   7      976.94      945.93     20.41 o 
  -4  -4   7      427.93      410.08     18.13 o 
  -3  -4   7        0.66        5.29      2.03 o 
  -2  -4   7       77.93       64.54      3.38 o 
  -1  -4   7     1041.61     1048.67     12.28 o 
   0  -4   7        0.34        1.23      1.17 o 
   1  -4   7     2818.75     3025.95     30.95 o 
   2  -4   7     5082.24     5243.18     42.07 o 
   3  -4   7        6.22        5.46      1.82 o 
   4  -4   7       66.15       71.15      4.40 o 
   5  -4   7        6.82        8.79      3.56 o 
   6  -4   7        5.06        4.16      3.32 o 
   7  -4   7       75.70       82.86     11.15 o 
  -7  -3   7      373.71      368.55     14.47 o 
  -6  -3   7      192.22      176.25     11.33 o 
  -5  -3   7      830.63      805.54     18.36 o 
  -4  -3   7      922.87      875.51     17.46 o 
  -3  -3   7      259.95      274.13      6.70 o 
  -2  -3   7      369.65      395.41      7.45 o 
  -1  -3   7      279.35      307.79      9.17 o 
   0  -3   7       10.54        9.95      1.63 o 
   1  -3   7      241.05      276.74      5.93 o 
   2  -3   7      340.05      399.26     10.88 o 
   3  -3   7       33.11       37.76      3.12 o 
   4  -3   7      232.30      246.46      7.06 o 
   5  -3   7      209.40      204.49      9.54 o 
   6  -3   7       19.64       16.19      5.12 o 
   7  -3   7       28.66       33.30      5.71 o 
  -7  -2   7       11.86       12.68      3.98 o 
  -6  -2   7        0.58        6.85      3.67 o 
  -5  -2   7       94.73       84.13      6.73 o 
  -4  -2   7      872.78      854.32     12.96 o 
  -3  -2   7       38.55       44.79      7.26 o 
  -2  -2   7      277.23      273.59      6.10 o 
  -1  -2   7      656.89      669.29     10.67 o 
   0  -2   7        7.88        9.47      1.61 o 
   1  -2   7      394.95      444.89      7.71 o 
   2  -2   7      676.52      766.39     11.34 o 
   3  -2   7        6.11        3.77      2.15 o 
   4  -2   7      475.77      486.91     10.01 o 
   5  -2   7       29.44       32.87      5.35 o 
   6  -2   7        2.93       -1.82      4.95 o 
   7  -2   7      124.84      135.09     10.02 o 
  -8  -1   7        0.11        3.07      2.63 o 
  -7  -1   7        1.03        1.48      3.03 o 
  -6  -1   7       50.39       42.35      5.82 o 
  -5  -1   7       16.16       20.96      4.03 o 
  -4  -1   7       17.63       25.66      4.89 o 
  -3  -1   7       24.32       19.68      2.77 o 
  -2  -1   7     1635.82     1613.78     21.62 o 
  -1  -1   7      337.46      348.03      6.39 o 
   0  -1   7        5.49        9.23      2.36 o 
   1  -1   7      774.25      791.21     10.89 o 
   2  -1   7        2.21        9.42      1.85 o 
   3  -1   7       40.35       36.13      3.32 o 
   4  -1   7      645.25      673.16     16.01 o 
   5  -1   7       34.36       32.20      6.43 o 
   6  -1   7      115.43      110.07     14.22 o 
   7  -1   7       18.01       31.55      5.09 o 
  -8   0   7       10.94       13.27      8.62 o 
  -7   0   7       94.53      107.58      8.57 o 
  -6   0   7       50.02       57.05      6.39 o 
  -5   0   7      110.84      109.90      6.91 o 
  -4   0   7      244.31      235.32      6.64 o 
  -3   0   7     1123.15     1137.67     14.42 o 
  -2   0   7      621.75      599.25     10.64 o 
  -1   0   7      154.84      150.09      4.02 o 
   0   0   7        0.33        0.15      1.06 o 
   1   0   7      145.47      176.35      5.06 o 
   2   0   7      150.53      128.73      4.82 o 
   3   0   7      637.47      681.91     11.79 o 
   4   0   7       75.40       64.73      6.11 o 
   5   0   7       38.96       30.79      8.56 o 
   6   0   7       19.78       17.83      4.48 o 
  -8   1   7        0.02        2.95      3.93 o 
  -7   1   7       14.29       16.55      4.18 o 
  -6   1   7      212.29      207.37     14.61 o 
  -5   1   7      204.44      224.55      6.87 o 
  -4   1   7      318.92      323.98      7.83 o 
  -3   1   7      279.72      299.44      6.76 o 
  -2   1   7      913.75      943.30     12.28 o 
  -1   1   7     1568.80     1490.98     15.07 o 
   0   1   7      656.79      743.09     14.92 o 
   1   1   7      124.09      121.95      4.33 o 
   2   1   7       37.71       34.20      3.04 o 
   3   1   7       10.74       20.42      4.12 o 
   4   1   7       87.95       67.95      5.91 o 
   5   1   7      167.23      151.69      8.93 o 
   6   1   7        2.54       -3.16      3.58 o 
  -8   2   7       27.92       25.10      3.91 o 
  -7   2   7       48.78       55.74      6.64 o 
  -6   2   7        0.06       -0.98      4.21 o 
  -5   2   7      715.17      681.88     12.50 o 
  -4   2   7       93.06       92.03      4.30 o 
  -3   2   7      192.72      199.97      6.44 o 
  -2   2   7      975.36     1078.46     22.90 o 
  -1   2   7       24.76       20.25      3.46 o 
   0   2   7      509.55      536.06     12.86 o 
   1   2   7     1477.77     1503.29     17.10 o 
   2   2   7       76.49       86.80      4.20 o 
   3   2   7      810.31      836.96     17.85 o 
   4   2   7      100.13       87.94      6.94 o 
   5   2   7       24.01       36.12      5.43 o 
   6   2   7       23.54       34.94     17.18 o 
  -8   3   7       40.85       51.37     11.27 o 
  -7   3   7       29.29       21.00      3.93 o 
  -6   3   7      242.50      226.49      9.76 o 
  -5   3   7       53.76       44.35      3.94 o 
  -4   3   7       61.06       60.10      3.81 o 
  -3   3   7      100.84       99.01      5.56 o 
  -2   3   7       71.99       61.29      5.11 o 
  -1   3   7        1.28        0.48      4.27 o 
   0   3   7      760.70      811.30     21.59 o 
   1   3   7      198.57      225.88      5.83 o 
   2   3   7        4.65        4.98      2.95 o 
   3   3   7      168.17      173.21      6.48 o 
   4   3   7        2.39        3.13      4.43 o 
   5   3   7      286.10      282.37     12.62 o 
   6   3   7       60.80       50.84      5.80 o 
  -8   4   7       35.91       43.70     11.19 o 
  -7   4   7        0.77        1.62      6.29 o 
  -6   4   7       32.58       29.74      8.82 o 
  -5   4   7       10.96       20.89      4.79 o 
  -4   4   7      203.94      218.53     12.69 o 
  -3   4   7        1.47        1.77      2.73 o 
  -2   4   7        6.39        6.65      2.88 o 
  -1   4   7       33.37       38.01      4.59 o 
   0   4   7        6.67        9.10      5.36 o 
   1   4   7      478.48      473.95      8.82 o 
   2   4   7      175.96      171.50     10.80 o 
   3   4   7      175.65      180.43      8.41 o 
   4   4   7       23.43       26.58      4.75 o 
   5   4   7        3.46        3.74      2.30 o 
  -8   5   7        0.01       -3.88      6.80 o 
  -7   5   7        4.02        1.31      6.53 o 
  -6   5   7        6.74        6.41      6.49 o 
  -5   5   7      306.94      312.29     12.01 o 
  -4   5   7      115.44      124.78      7.89 o 
  -3   5   7      314.20      302.40     29.34 o 
  -2   5   7      123.92      107.22      6.78 o 
  -1   5   7       72.78       67.57      5.84 o 
   0   5   7        4.14        0.82      2.86 o 
   1   5   7      568.97      557.08     14.90 o 
   2   5   7      547.82      498.15     14.58 o 
   3   5   7      207.51      209.33      8.46 o 
   4   5   7      107.03      113.62     10.12 o 
   5   5   7       29.07       48.40     11.27 o 
  -7   6   7       37.26       49.04     11.67 o 
  -6   6   7       17.88       20.56      8.34 o 
  -5   6   7       39.43       45.10      5.94 o 
  -4   6   7       23.61       16.58      4.53 o 
  -3   6   7       29.27       28.37      5.12 o 
  -2   6   7      230.28      206.74      9.52 o 
  -1   6   7      151.13      132.16      7.91 o 
   0   6   7       32.68       30.05      4.99 o 
   1   6   7        0.00       -0.18      3.38 o 
   2   6   7        1.19       -3.25      4.77 o 
   3   6   7      167.38      169.37     15.50 o 
   4   6   7        0.21       -5.77      5.77 o 
   5   6   7       10.56       20.92      9.21 o 
  -7   7   7        6.81        5.06      8.23 o 
  -6   7   7        3.98        7.38      4.03 o 
  -5   7   7       63.34       65.80      7.47 o 
  -4   7   7      148.33      141.60      9.15 o 
  -3   7   7        0.35        2.51      3.57 o 
  -2   7   7      109.20      125.34     12.71 o 
  -1   7   7      122.77      124.12      8.15 o 
   0   7   7       40.70       37.65      5.55 o 
   1   7   7      205.12      247.94     11.24 o 
   2   7   7      414.66      392.51     13.72 o 
   3   7   7       12.38       10.16      7.36 o 
   4   7   7       11.97       12.77      7.79 o 
  -7   8   7       51.61       64.62     12.22 o 
  -6   8   7       26.73       20.30     10.38 o 
  -5   8   7        0.55        5.93      4.04 o 
  -4   8   7       28.50       23.89      5.35 o 
  -3   8   7       33.35       42.52      7.53 o 
  -2   8   7      286.06      245.39     11.01 o 
  -1   8   7     1701.12     1456.00     27.05 o 
   0   8   7      109.72       92.82      7.94 o 
   1   8   7        0.23       -2.95      8.94 o 
   2   8   7       15.69       14.36      4.81 o 
   3   8   7       46.65       61.02     11.71 o 
   4   8   7        0.81       -0.79      6.01 o 
  -7   9   7       66.42       88.98     14.63 o 
  -6   9   7        0.16       -1.03      3.35 o 
  -5   9   7       84.35       74.87      7.85 o 
  -4   9   7        7.37        3.36      4.10 o 
  -3   9   7       50.99       43.57      7.40 o 
  -2   9   7       36.66       34.09      5.92 o 
  -1   9   7      154.38      104.06      8.59 o 
   0   9   7      403.88      387.44     34.14 o 
   1   9   7       14.86       19.39      6.58 o 
   2   9   7        4.56        3.80      7.32 o 
   3   9   7       27.80       24.20      9.33 o 
  -6  10   7      327.19      393.86     15.60 o 
  -5  10   7        8.00       18.83      4.98 o 
  -4  10   7       18.16        9.54      4.57 o 
  -3  10   7        0.38        3.92      3.98 o 
  -2  10   7       34.67       27.99      6.07 o 
  -1  10   7       32.40       37.67      6.32 o 
   0  10   7       50.07       36.73      8.42 o 
   1  10   7       44.27       43.77      7.05 o 
   2  10   7      126.60      128.37     15.23 o 
   3  10   7       26.44       10.12      8.34 o 
  -6  11   7       53.65       59.94     10.64 o 
  -5  11   7       56.46       59.50      7.62 o 
  -4  11   7       43.51       46.64      7.22 o 
  -3  11   7        0.01       -4.98      4.98 o 
  -2  11   7       72.55       60.81     10.40 o 
  -1  11   7        0.14        6.45      4.24 o 
   0  11   7        8.07       -3.25      5.56 o 
   1  11   7       80.09      103.27      9.28 o 
   2  11   7       59.98       71.30     13.72 o 
  -5  12   7       21.22       20.31      5.77 o 
  -4  12   7       42.33       55.03      7.62 o 
  -3  12   7        1.87       -1.17      4.69 o 
  -2  12   7       77.58       84.95      8.88 o 
  -1  12   7        1.52       -2.40      4.94 o 
   0  12   7        0.12        9.26      8.62 o 
   1  12   7        0.24        7.43      9.41 o 
  -5  13   7        0.09        1.98      5.54 o 
  -4  13   7        5.21       11.25      5.97 o 
  -3  13   7       27.68       35.25      8.40 o 
  -2  13   7       82.18       85.00      9.47 o 
  -1  13   7        1.96       -3.54      4.53 o 
   0  13   7       79.49       93.00     11.84 o 
  -3  14   7        1.13       -4.32      4.32 o 
  -2  14   7       86.20      122.43     10.90 o 
  -1  14   7        3.14        0.53      4.72 o 
   1 -20   8        3.86        4.33     10.56 o 
   2 -20   8       26.17       12.89      6.11 o 
   3 -20   8        5.13        7.69      7.40 o 
  -1 -19   8        8.10       14.09      5.89 o 
   0 -19   8        6.52        4.00      3.21 o 
   1 -19   8        0.47       -0.69      4.30 o 
   2 -19   8       16.97       12.45      3.80 o 
   3 -19   8       24.56       30.91     10.46 o 
   4 -19   8       63.50       57.18      6.31 o 
  -2 -18   8      100.06      112.51     12.54 o 
  -1 -18   8      340.01      372.54     14.40 o 
   0 -18   8       94.35       99.60     13.74 o 
   1 -18   8        2.24       -4.87      4.87 o 
   2 -18   8       36.61       36.93      5.78 o 
   3 -18   8      107.53      109.22      8.49 o 
   4 -18   8        0.54       -1.53      2.60 o 
   5 -18   8        2.57        8.13      4.19 o 
  -2 -17   8        0.32       -2.33      2.81 o 
  -1 -17   8        2.30        5.26      7.45 o 
   0 -17   8        2.17        1.55      3.12 o 
   1 -17   8      218.17      219.07     16.02 o 
   2 -17   8       93.77      102.44      8.82 o 
   3 -17   8      226.41      210.65     10.01 o 
   4 -17   8      151.21      143.01      9.26 o 
   5 -17   8       22.91       29.86      5.51 o 
  -3 -16   8        0.00       -2.93      3.32 o 
  -2 -16   8        0.16       -3.48      3.48 o 
  -1 -16   8        5.24        1.86      5.00 o 
   0 -16   8       52.32       42.36      5.67 o 
   1 -16   8      176.90      163.38      8.94 o 
   2 -16   8      562.68      573.54     17.04 o 
   3 -16   8      406.28      412.39     13.28 o 
   4 -16   8        5.45        0.02      2.60 o 
   5 -16   8      129.57      129.32      9.69 o 
   6 -16   8       26.55       29.29      5.11 o 
  -4 -15   8      136.70      132.16     15.42 o 
  -3 -15   8       95.60      106.10     12.69 o 
  -2 -15   8        4.95        4.37      4.53 o 
  -1 -15   8       32.91       36.21      6.11 o 
   0 -15   8        0.96       -2.69      2.69 o 
   1 -15   8       66.02       73.98     10.48 o 
   2 -15   8       13.64        9.00      5.23 o 
   3 -15   8       84.71       79.00      6.83 o 
   4 -15   8      145.59      141.06      9.60 o 
   5 -15   8      267.46      266.75     12.22 o 
   6 -15   8      314.71      340.20     22.48 o 
  -4 -14   8        0.55        8.27      5.26 o 
  -3 -14   8        3.19        1.94      4.59 o 
  -2 -14   8        7.31        7.64      4.35 o 
  -1 -14   8       61.90       63.67      7.02 o 
   0 -14   8       74.70       79.84      8.21 o 
   1 -14   8       64.90       68.75      6.23 o 
   2 -14   8      372.47      358.77     11.69 o 
   3 -14   8        2.46        5.98      4.45 o 
   4 -14   8        2.94        4.16      3.12 o 
   5 -14   8       14.41        7.72      3.71 o 
   6 -14   8       51.78       57.10     19.04 o 
  -5 -13   8        9.03       12.10      5.58 o 
  -4 -13   8       61.70       75.65     12.02 o 
  -3 -13   8      134.65      135.60     13.60 o 
  -2 -13   8      113.83      132.58      8.81 o 
  -1 -13   8      104.44      109.78      8.09 o 
   0 -13   8        1.77        4.43      3.61 o 
   1 -13   8        0.01       -1.10      2.80 o 
   2 -13   8        3.60       -2.91      2.91 o 
   3 -13   8      333.84      347.25     12.65 o 
   4 -13   8      177.98      162.92     21.37 o 
   5 -13   8       41.04       37.72      5.70 o 
   6 -13   8       33.59       36.26      7.59 o 
   7 -13   8       82.05      100.52     12.54 o 
  -5 -12   8        8.42        2.97      3.29 o 
  -4 -12   8        4.45        3.23      3.87 o 
  -3 -12   8        0.13       -2.60      2.60 o 
  -2 -12   8        6.38        6.45      3.77 o 
  -1 -12   8      160.88      160.56      8.73 o 
   0 -12   8       14.32       10.68      3.72 o 
   1 -12   8      211.98      222.10      9.67 o 
   2 -12   8       35.51       31.55      5.05 o 
   3 -12   8       69.85       70.56      6.57 o 
   4 -12   8        6.43        8.66      3.79 o 
   5 -12   8       11.52        4.69      3.44 o 
   6 -12   8       71.87       90.48     11.98 o 
   7 -12   8        1.93       13.80      4.94 o 
  -6 -11   8        4.08        3.32      4.98 o 
  -5 -11   8       19.53       13.11      4.32 o 
  -4 -11   8       11.77        0.70      4.33 o 
  -3 -11   8        4.87        1.43      3.17 o 
  -2 -11   8       42.31       47.19      4.03 o 
  -1 -11   8       14.22       12.83      3.76 o 
   0 -11   8        1.04        1.53      3.56 o 
   1 -11   8       28.43       22.94      4.02 o 
   2 -11   8       54.43       57.37      5.71 o 
   3 -11   8      148.91      162.95      8.56 o 
   4 -11   8      382.56      383.77     18.03 o 
   5 -11   8       67.81       64.57      6.67 o 
   6 -11   8       11.17       25.31      6.84 o 
   7 -11   8       17.44       24.48      7.32 o 
  -6 -10   8       20.03       22.22      5.13 o 
  -5 -10   8        0.87        5.30      3.68 o 
  -4 -10   8       53.50       36.39      5.60 o 
  -3 -10   8      118.13      103.88      7.12 o 
  -2 -10   8      346.61      393.85      9.08 o 
  -1 -10   8        4.69        1.89      1.89 o 
   0 -10   8      562.02      575.89     13.92 o 
   1 -10   8       57.52       52.66      5.05 o 
   2 -10   8        0.35       -1.58      2.28 o 
   3 -10   8       30.72       28.95      4.73 o 
   4 -10   8      192.82      185.90      9.13 o 
   5 -10   8       48.78       51.26      6.18 o 
   6 -10   8       16.17       11.59      6.05 o 
   7 -10   8      107.11      118.36     14.08 o 
  -6  -9   8        0.13        4.81      3.27 o 
  -5  -9   8      179.15      202.36     10.71 o 
  -4  -9   8       13.90        9.80      4.57 o 
  -3  -9   8      427.56      434.31      9.81 o 
  -2  -9   8        0.34        0.42      1.81 o 
  -1  -9   8       29.11       26.73      2.58 o 
   0  -9   8        5.07        1.51      3.20 o 
   1  -9   8     1062.95     1083.70     19.18 o 
   2  -9   8      179.59      188.30      8.03 o 
   3  -9   8        0.02        3.32      2.55 o 
   4  -9   8       90.47       82.48      6.53 o 
   5  -9   8      176.73      158.66      8.73 o 
   6  -9   8       24.32       31.00      7.79 o 
   7  -9   8      163.76      191.40     15.34 o 
  -6  -8   8        0.05        6.19      3.34 o 
  -5  -8   8       27.03       37.29      5.69 o 
  -4  -8   8       21.38       16.80      4.45 o 
  -3  -8   8       20.62       22.86      3.21 o 
  -2  -8   8      309.59      307.63     11.61 o 
  -1  -8   8        0.01        0.95      1.19 o 
   0  -8   8      107.96      123.40      6.12 o 
   1  -8   8       97.09       87.79      5.45 o 
   2  -8   8        4.79        6.55      2.57 o 
   3  -8   8      247.86      250.48     12.04 o 
   4  -8   8        1.19        1.59      3.66 o 
   5  -8   8        0.13        2.25      5.89 o 
   6  -8   8       93.66       92.58     12.26 o 
   7  -8   8        3.28        9.45      4.15 o 
  -7  -7   8       44.21       33.00     26.87 o 
  -6  -7   8       33.09       36.75      5.90 o 
  -5  -7   8      205.11      207.63     10.27 o 
  -4  -7   8       26.72       18.99      4.40 o 
  -3  -7   8        5.02        2.63      2.70 o 
  -2  -7   8       14.30       12.38      2.21 o 
  -1  -7   8      325.89      340.04      6.75 o 
   0  -7   8       18.85       20.52      3.34 o 
   1  -7   8      552.10      548.50     12.44 o 
   2  -7   8      553.05      559.44     14.09 o 
   3  -7   8       16.60       16.49      2.46 o 
   4  -7   8       37.78       37.03      3.78 o 
   5  -7   8        0.07        3.33      3.02 o 
   6  -7   8       86.42       71.46     10.88 o 
   7  -7   8       15.57       15.66      4.75 o 
  -7  -6   8       36.44       37.48      6.10 o 
  -6  -6   8        4.60        3.12      3.59 o 
  -5  -6   8        1.35       -0.63      3.20 o 
  -4  -6   8      338.10      323.14     11.38 o 
  -3  -6   8        0.39       -0.49      1.90 o 
  -2  -6   8     4156.03     4245.41     40.92 o 
  -1  -6   8     3967.71     4229.11     35.23 o 
   0  -6   8      414.82      352.58      8.66 o 
   1  -6   8       50.75       68.93      2.97 o 
   2  -6   8       93.85      102.88      4.34 o 
   3  -6   8      204.96      209.97      7.12 o 
   4  -6   8      571.00      557.70     10.91 o 
   5  -6   8      427.96      397.57     13.12 o 
   6  -6   8       13.56        6.71      4.07 o 
   7  -6   8      170.70      163.68     15.82 o 
  -7  -5   8      163.12      154.11     10.65 o 
  -6  -5   8       36.13       38.45      5.93 o 
  -5  -5   8      116.98      108.80     12.42 o 
  -4  -5   8      656.39      600.28     14.98 o 
  -3  -5   8       24.96       26.40      3.00 o 
  -2  -5   8     2224.04     2345.38     23.33 o 
  -1  -5   8     5230.32     5511.06     43.60 o 
   0  -5   8        8.74       -0.26      1.14 o 
   1  -5   8     8117.66     8635.94     75.14 o 
   2  -5   8     3301.33     3328.89     29.67 o 
   3  -5   8        9.24        8.96      2.15 o 
   4  -5   8       70.28       67.95      4.44 o 
   5  -5   8        0.42       -1.01      2.73 o 
   6  -5   8       40.52       36.78      6.35 o 
   7  -5   8      267.64      266.76     12.18 o 
  -7  -4   8       20.63       23.13      5.09 o 
  -6  -4   8       41.23       36.27      5.90 o 
  -5  -4   8      113.32      126.90     13.76 o 
  -4  -4   8     1432.46     1436.75     18.27 o 
  -3  -4   8      199.11      196.44      5.95 o 
  -2  -4   8        3.23        3.16      1.51 o 
  -1  -4   8      944.39      917.48     15.32 o 
   0  -4   8      678.95      640.37      9.27 o 
   1  -4   8      950.34     1036.17     15.34 o 
   2  -4   8     2520.33     2607.67     25.09 o 
   3  -4   8       35.87       26.87      3.02 o 
   4  -4   8      330.20      321.59     10.40 o 
   5  -4   8      162.55      148.05     13.19 o 
   6  -4   8        0.11        0.99      2.67 o 
   7  -4   8        2.58        6.92      3.73 o 
  -7  -3   8        7.77       10.75      3.60 o 
  -6  -3   8       48.94       47.68     10.91 o 
  -5  -3   8      441.31      419.38     14.75 o 
  -4  -3   8       34.48       34.55      3.47 o 
  -3  -3   8       18.55       22.27      2.64 o 
  -2  -3   8        0.67        3.98      1.49 o 
  -1  -3   8       23.84       23.91      2.30 o 
   0  -3   8        5.08        7.60      2.02 o 
   1  -3   8      193.87      179.95      5.18 o 
   2  -3   8      835.38      918.10     12.91 o 
   3  -3   8       25.66       23.52      2.88 o 
   4  -3   8        5.43        6.59      2.33 o 
   5  -3   8       93.71       90.74      9.31 o 
   6  -3   8        2.75       -1.64      2.73 o 
   7  -3   8       48.68       43.86     13.98 o 
  -7  -2   8       32.09       23.23      5.00 o 
  -6  -2   8        6.20        8.61      3.68 o 
  -5  -2   8      482.64      473.01     16.81 o 
  -4  -2   8      336.20      364.56      8.51 o 
  -3  -2   8        1.35        0.78      2.05 o 
  -2  -2   8      142.93      141.66      4.61 o 
  -1  -2   8        6.79        8.28      1.67 o 
   0  -2   8       48.90       50.54      2.96 o 
   1  -2   8     2225.73     2275.97     22.27 o 
   2  -2   8     1308.02     1385.41     16.81 o 
   3  -2   8        9.64       10.29      2.48 o 
   4  -2   8        7.13        9.23      2.46 o 
   5  -2   8        5.20        8.44      3.27 o 
   6  -2   8       32.57       39.46      9.00 o 
  -7  -1   8        0.80        0.22      4.27 o 
  -6  -1   8      139.92      129.05      8.18 o 
  -5  -1   8      137.16      150.89      8.11 o 
  -4  -1   8        1.13        2.18      1.98 o 
  -3  -1   8      393.59      398.58      8.31 o 
  -2  -1   8        0.65        0.02      1.39 o 
  -1  -1   8       72.02       84.74      4.74 o 
   0  -1   8       43.65       58.63      3.27 o 
   1  -1   8       44.31       59.01      3.28 o 
   2  -1   8       38.50       48.66      3.45 o 
   3  -1   8     1196.13     1178.21     16.38 o 
   4  -1   8      232.68      205.14      9.18 o 
   5  -1   8        1.20        0.70      4.07 o 
   6  -1   8        2.95       -1.41      7.43 o 
  -8   0   8       76.54       70.33     18.86 o 
  -7   0   8      198.80      212.52     16.71 o 
  -6   0   8      115.22      123.30      7.88 o 
  -5   0   8        5.66       11.68      2.99 o 
  -4   0   8       26.22       32.07      3.30 o 
  -3   0   8        0.02        0.77      1.37 o 
  -2   0   8      436.42      402.89      7.41 o 
  -1   0   8      577.96      557.20      8.47 o 
   0   0   8      331.51      339.24      6.64 o 
   1   0   8       67.58       62.80      3.47 o 
   2   0   8       71.90       86.47      5.09 o 
   3   0   8      220.06      206.20      6.85 o 
   4   0   8        5.61        6.11      2.23 o 
   5   0   8       16.58       15.15      5.95 o 
   6   0   8       37.69       37.54      5.02 o 
  -8   1   8      109.19      102.28      7.13 o 
  -7   1   8       75.14       94.10     13.39 o 
  -6   1   8      111.85      101.59      7.66 o 
  -5   1   8       48.06       47.97      3.95 o 
  -4   1   8     1199.17     1214.43     19.70 o 
  -3   1   8      177.51      193.13      5.59 o 
  -2   1   8      643.71      662.45     14.03 o 
  -1   1   8       65.49       90.40      4.63 o 
   0   1   8      663.97      664.37     22.90 o 
   1   1   8      140.04      141.00      4.81 o 
   2   1   8      142.40      133.80      5.31 o 
   3   1   8      322.54      314.44      8.55 o 
   4   1   8      219.51      217.18     23.03 o 
   5   1   8      138.98      167.50      9.46 o 
   6   1   8        2.04        4.05      2.96 o 
  -8   2   8        5.00        4.11      8.74 o 
  -7   2   8       52.22       58.79      6.75 o 
  -6   2   8        2.02        6.79      1.80 o 
  -5   2   8      993.93      915.57     15.02 o 
  -4   2   8      205.45      196.81      6.20 o 
  -3   2   8       18.21       18.37      2.11 o 
  -2   2   8        0.07       -1.07      2.63 o 
  -1   2   8      242.82      283.23     13.86 o 
   0   2   8      115.37      129.77      9.50 o 
   1   2   8      414.23      447.18      8.64 o 
   2   2   8       16.91       17.16      2.70 o 
   3   2   8       29.31       30.11      3.55 o 
   4   2   8        0.24        2.91      2.33 o 
   5   2   8       17.55       10.96      3.30 o 
   6   2   8        0.38        2.22      2.40 o 
  -8   3   8        0.00        5.50      7.79 o 
  -7   3   8        0.63       -4.98      4.98 o 
  -6   3   8       36.22       22.50      7.79 o 
  -5   3   8        9.38        4.80      3.50 o 
  -4   3   8      107.49       97.04      9.53 o 
  -3   3   8        6.72        6.72      3.16 o 
  -2   3   8      360.97      352.63     10.98 o 
  -1   3   8       39.46       54.50      5.13 o 
   0   3   8       16.69       11.89      3.47 o 
   1   3   8        1.29        1.18      2.11 o 
   2   3   8      388.41      407.31      9.31 o 
   3   3   8      115.23      118.04      5.65 o 
   4   3   8       25.24       26.09      4.77 o 
   5   3   8        1.76        4.17      4.41 o 
  -7   4   8       15.44       27.29      9.49 o 
  -6   4   8       93.76       80.83     12.18 o 
  -5   4   8      410.45      431.18     13.86 o 
  -4   4   8       12.45       14.41      4.51 o 
  -3   4   8       60.35       63.22      6.10 o 
  -2   4   8        0.02       -2.59      2.59 o 
  -1   4   8       64.75       59.37      5.58 o 
   0   4   8      346.04      349.94     11.12 o 
   1   4   8     1766.05     1714.48     27.70 o 
   2   4   8      238.19      206.38     10.01 o 
   3   4   8        4.75        5.77      6.45 o 
   4   4   8       40.37       33.65     10.24 o 
   5   4   8        8.68       11.23      7.12 o 
  -7   5   8        5.61        7.32      7.16 o 
  -6   5   8        1.42       -5.62      5.62 o 
  -5   5   8      475.07      506.28     15.34 o 
  -4   5   8      482.42      487.08     14.70 o 
  -3   5   8      118.50      102.03      7.45 o 
  -2   5   8       14.18        7.76      3.82 o 
  -1   5   8      199.17      190.95      9.23 o 
   0   5   8       16.57       15.79      5.98 o 
   1   5   8      698.91      685.97     17.23 o 
   2   5   8       81.91       78.13      9.55 o 
   3   5   8       17.31       10.68      7.16 o 
   4   5   8       18.29        2.61      7.12 o 
   5   5   8       11.44        7.32      7.16 o 
  -7   6   8       26.42       27.84      9.61 o 
  -5   6   8      229.31      201.21     20.70 o 
  -4   6   8       44.41       31.30      5.59 o 
  -3   6   8       31.65       26.52      5.19 o 
  -2   6   8      850.06      763.64     18.13 o 
  -1   6   8        1.23       -3.09      3.09 o 
   0   6   8      418.15      399.11     13.09 o 
   1   6   8       23.04       24.16      5.20 o 
   2   6   8       12.56        2.42      6.56 o 
   3   6   8       62.51       71.85     11.94 o 
   4   6   8        0.00       -4.71      6.80 o 
  -6   7   8       17.06       24.83      9.06 o 
  -5   7   8       82.60       79.05      7.68 o 
  -4   7   8       98.94       93.27      8.14 o 
  -3   7   8      530.06      440.90     14.52 o 
  -2   7   8      544.67      472.90     14.81 o 
  -1   7   8       83.95       68.11      7.10 o 
   0   7   8      150.08      153.39     10.78 o 
   1   7   8        1.51       -3.40      3.40 o 
   2   7   8       68.78       75.74      7.81 o 
   3   7   8       32.97       36.34      8.78 o 
   4   7   8        2.10        8.50      7.83 o 
  -7   8   8       33.23       34.64     10.36 o 
  -6   8   8      110.27      137.86     15.19 o 
  -5   8   8       49.23       58.43      7.10 o 
  -4   8   8       26.85       17.09      5.11 o 
  -3   8   8        0.27        2.50      4.01 o 
  -2   8   8       26.24       12.61      4.64 o 
  -1   8   8        1.29        6.59      4.33 o 
   0   8   8      748.69      685.77     19.60 o 
   1   8   8      155.48      127.67      9.60 o 
   2   8   8        0.00       -3.40      3.40 o 
   3   8   8        2.38        4.63      6.88 o 
  -6   9   8       40.99       51.20      7.54 o 
  -5   9   8       73.82       75.20      8.33 o 
  -4   9   8        7.24        7.77      4.53 o 
  -3   9   8       59.37       53.53      7.08 o 
  -2   9   8       27.00       26.16      5.78 o 
  -1   9   8      180.85      158.54     14.99 o 
   0   9   8        5.09        4.49      4.10 o 
   1   9   8        0.01        2.70      4.32 o 
   2   9   8       15.24       15.70      8.11 o 
   3   9   8       14.76        3.36      7.51 o 
  -6  10   8        0.16        0.14      4.16 o 
  -5  10   8        4.55        0.10      3.90 o 
  -4  10   8       32.68       25.37      5.80 o 
  -3  10   8       14.45        5.28      4.03 o 
  -2  10   8       49.89       43.92     12.10 o 
  -1  10   8        0.34        1.19      4.09 o 
   0  10   8       12.40        9.26      7.51 o 
   1  10   8        6.35       12.16      5.30 o 
   2  10   8        7.77       11.82      8.50 o 
  -6  11   8        0.45        0.54      4.46 o 
  -5  11   8      223.08      250.48     13.07 o 
  -4  11   8      110.16      136.76     11.45 o 
  -3  11   8      163.36      153.68     10.89 o 
  -2  11   8        9.78        3.31      4.46 o 
  -1  11   8       24.11       27.54      6.34 o 
   0  11   8        3.26       -1.27      4.58 o 
   1  11   8       97.94      121.90     17.29 o 
  -5  12   8        0.28        4.67      5.07 o 
  -4  12   8       69.40      102.08     10.34 o 
  -3  12   8       22.69       18.40      5.82 o 
  -2  12   8        1.43       -3.60      5.62 o 
  -1  12   8       55.39       54.21      7.89 o 
   0  12   8       49.48       73.20      8.96 o 
  -4  13   8        3.87       10.78      5.21 o 
  -3  13   8        0.49       -0.72      4.45 o 
  -2  13   8        3.76        0.39      8.30 o 
  -1  13   8        0.17        2.49      5.26 o 
   1 -20   9       30.10       22.17      8.82 o 
   2 -20   9       30.75       28.07      6.73 o 
   3 -20   9       51.52       34.68      4.76 o 
  -1 -19   9      123.75      138.25     10.29 o 
   0 -19   9        7.53        1.21      3.51 o 
   1 -19   9       16.86        5.29      4.12 o 
   2 -19   9       16.11       14.28      3.50 o 
   3 -19   9      152.04      153.84      9.77 o 
   4 -19   9        1.99        2.90      2.09 o 
  -2 -18   9      122.58      100.45     13.13 o 
  -1 -18   9        3.17        8.22      3.33 o 
   0 -18   9       19.58       25.00      8.68 o 
   1 -18   9       15.16       16.44      9.10 o 
   2 -18   9      105.12      111.64      9.76 o 
   3 -18   9       87.94       91.51      8.43 o 
   4 -18   9      171.51      166.87     10.34 o 
   5 -18   9       46.47       44.62      6.47 o 
  -3 -17   9        0.67       10.08      4.23 o 
  -2 -17   9       81.42       85.73     11.75 o 
  -1 -17   9        4.28       -2.59      3.39 o 
   0 -17   9       33.21       36.74     13.45 o 
   1 -17   9       97.75      101.85      8.93 o 
   2 -17   9       10.29       13.65      4.45 o 
   3 -17   9       36.03       44.14     17.56 o 
   4 -17   9       72.86       73.15     12.63 o 
   5 -17   9       15.96       20.39      9.06 o 
  -3 -16   9        2.21       14.36      4.51 o 
  -2 -16   9       69.87       82.10     11.78 o 
  -1 -16   9       10.30       11.16      4.67 o 
   0 -16   9       15.72       11.15      8.70 o 
   1 -16   9      381.28      376.87     17.76 o 
   2 -16   9       28.75       30.17      5.57 o 
   3 -16   9      166.73      164.30     10.00 o 
   4 -16   9        6.61        6.58      4.49 o 
   5 -16   9        7.18       10.63      3.90 o 
   6 -16   9       18.11       17.43      4.05 o 
  -4 -15   9      108.25       90.95     14.16 o 
  -3 -15   9        4.35       14.00      4.98 o 
  -2 -15   9       68.52       68.04      7.60 o 
  -1 -15   9        1.57        8.52      4.40 o 
   0 -15   9       80.09       72.18      7.93 o 
   1 -15   9      111.99      104.12      8.42 o 
   2 -15   9       84.66       90.63      8.01 o 
   3 -15   9       93.93       96.78      8.23 o 
   4 -15   9        0.04       -0.58      3.24 o 
   5 -15   9       16.93       17.85      4.75 o 
   6 -15   9       38.23       44.14      6.37 o 
  -4 -14   9        0.11        2.21      5.66 o 
  -3 -14   9       44.61       45.20      9.14 o 
  -2 -14   9       25.26       24.28      5.48 o 
  -1 -14   9       16.54       13.80      4.51 o 
   0 -14   9      581.56      581.02     16.77 o 
   1 -14   9        0.62        2.87      3.90 o 
   2 -14   9       45.15       48.54      6.32 o 
   3 -14   9       56.11       52.57      6.62 o 
   4 -14   9        6.71        9.31      3.90 o 
   5 -14   9        0.67        0.63      4.65 o 
   6 -14   9        2.22        4.59      3.72 o 
  -5 -13   9       23.87       53.35     10.72 o 
  -3 -13   9        2.47        2.02      4.39 o 
  -2 -13   9      128.96      161.24     17.28 o 
  -1 -13   9      206.95      210.95     23.53 o 
   0 -13   9       35.78       34.96      5.53 o 
   1 -13   9        1.54        2.92      3.22 o 
   2 -13   9       50.97       39.76      5.66 o 
   3 -13   9      470.93      455.64     14.54 o 
   4 -13   9       10.47        6.86      5.64 o 
   5 -13   9       97.63       96.40      8.19 o 
   6 -13   9       77.56       77.07     11.27 o 
  -5 -12   9       11.86        8.34      4.75 o 
  -3 -12   9      353.92      350.22     19.46 o 
  -2 -12   9      358.57      350.08     12.53 o 
  -1 -12   9       79.64       81.48      6.99 o 
   0 -12   9      440.82      425.26     18.59 o 
   1 -12   9        9.19       11.93      3.81 o 
   2 -12   9      627.81      637.64     37.85 o 
   3 -12   9      577.67      574.57     31.18 o 
   4 -12   9        4.11        7.90      3.96 o 
   5 -12   9       12.23        6.72      5.58 o 
   6 -12   9       13.11       22.11      7.00 o 
   7 -12   9      178.46      181.67     14.87 o 
  -5 -11   9        1.46        4.95      3.42 o 
  -4 -11   9      254.39      259.30     15.66 o 
  -3 -11   9        7.13        8.94      3.16 o 
  -2 -11   9        8.50        9.39      3.48 o 
  -1 -11   9       14.52       17.00      6.39 o 
   0 -11   9      121.00      124.82     10.34 o 
   1 -11   9       52.18       50.79      5.52 o 
   2 -11   9      290.31      265.48     10.34 o 
   3 -11   9       66.96       67.56     17.22 o 
   4 -11   9       13.68       16.59      5.97 o 
   5 -11   9      139.41      138.46      9.06 o 
   6 -11   9       28.26       46.35      8.82 o 
   7 -11   9        7.58       14.79      4.27 o 
  -6 -10   9        1.00        3.70      3.43 o 
  -5 -10   9      121.84      130.62      9.31 o 
  -4 -10   9      247.65      254.59     14.59 o 
  -3 -10   9       75.54       90.19      5.34 o 
  -2 -10   9      464.38      480.22     10.02 o 
  -1 -10   9        5.49       14.13      3.30 o 
   0 -10   9      223.50      234.82      9.25 o 
   1 -10   9      176.93      164.16      7.95 o 
   2 -10   9        0.70        0.50      2.31 o 
   3 -10   9        2.28        0.87      2.68 o 
   4 -10   9      101.14      104.41      7.68 o 
   5 -10   9       19.20       17.59      9.00 o 
   6 -10   9       22.71       35.16      7.87 o 
   7 -10   9      170.55      190.41     14.95 o 
  -6  -9   9       73.10       85.38      8.75 o 
  -5  -9   9      136.82      137.32      9.34 o 
  -4  -9   9      161.84      152.96     11.63 o 
  -3  -9   9       79.50       74.51      6.47 o 
  -2  -9   9       53.79       61.44      4.02 o 
  -1  -9   9       78.56       87.46      3.87 o 
   0  -9   9      467.25      439.48     12.02 o 
   1  -9   9      189.17      175.77      7.68 o 
   2  -9   9       51.08       61.96      7.32 o 
   3  -9   9       15.36       11.84      4.73 o 
   4  -9   9      321.98      296.38     11.12 o 
   5  -9   9       12.07        8.42      3.41 o 
   6  -9   9       11.21       16.49      5.62 o 
   7  -9   9       22.19       20.84      5.30 o 
  -6  -8   9       47.93       58.39      9.10 o 
  -5  -8   9      168.38      160.42      9.83 o 
  -4  -8   9        2.10        5.22      4.90 o 
  -3  -8   9       75.97       88.01      4.97 o 
  -2  -8   9       16.59       18.03      2.52 o 
  -1  -8   9      383.63      418.47      7.73 o 
   0  -8   9       90.56       82.31      5.58 o 
   1  -8   9        5.40        2.76      2.19 o 
   2  -8   9      683.26      671.96     15.04 o 
   3  -8   9      278.81      261.20      9.85 o 
   4  -8   9      609.28      651.18     16.06 o 
   5  -8   9       18.54       13.18      3.84 o 
   6  -8   9        7.38       13.76      5.81 o 
   7  -8   9       75.44       75.02     11.55 o 
  -7  -7   9      190.56      215.61     11.97 o 
  -6  -7   9        2.25        1.38      2.99 o 
  -5  -7   9      124.42      113.45      8.33 o 
  -4  -7   9       18.83       17.20      5.66 o 
  -3  -7   9        8.93        7.71      3.31 o 
  -2  -7   9     1219.54     1255.62     16.08 o 
  -1  -7   9     1322.42     1354.09     15.67 o 
   0  -7   9      138.32      157.52      4.56 o 
   1  -7   9        1.12       -2.06      2.06 o 
   2  -7   9       72.24       80.83      3.75 o 
   3  -7   9        2.20        0.12      1.83 o 
   4  -7   9       14.83       19.21      4.19 o 
   5  -7   9        3.62       18.98      6.05 o 
   6  -7   9        4.17        1.98      4.19 o 
   7  -7   9      134.70      100.76     13.21 o 
  -7  -6   9      118.89      114.86      9.97 o 
  -6  -6   9        0.69        4.72      3.27 o 
  -5  -6   9      116.83      121.15      8.38 o 
  -4  -6   9       22.82       28.87      6.33 o 
  -3  -6   9        6.37        6.01      1.97 o 
  -2  -6   9     1967.13     2072.06     22.00 o 
  -1  -6   9      864.55      895.73     12.10 o 
   0  -6   9       10.55        7.66      1.56 o 
   1  -6   9      182.42      186.63     11.17 o 
   2  -6   9      443.51      455.12      8.44 o 
   3  -6   9        4.30        1.92      1.95 o 
   4  -6   9       13.70        7.47      4.39 o 
   5  -6   9        2.18        3.54      3.04 o 
   6  -6   9       56.86       56.39      9.69 o 
   7  -6   9      130.11      107.17     13.37 o 
  -7  -5   9      229.60      231.10     19.14 o 
  -6  -5   9       38.94       41.76      6.04 o 
  -5  -5   9      262.53      247.11     10.84 o 
  -4  -5   9      553.36      546.77     10.93 o 
  -3  -5   9      130.05      119.96      5.14 o 
  -2  -5   9      102.31      113.66      5.58 o 
  -1  -5   9        1.30        1.62      1.43 o 
   0  -5   9      129.09      133.14      4.35 o 
   1  -5   9     2418.01     2542.85     31.40 o 
   2  -5   9     2552.57     2706.45     26.17 o 
   3  -5   9        0.07        3.79      2.03 o 
   4  -5   9       39.89       39.55      3.95 o 
   5  -5   9       13.59       11.85      3.61 o 
   6  -5   9        0.47        3.57      3.56 o 
   7  -5   9      199.96      203.78     14.87 o 
  -7  -4   9        6.85        0.11      2.83 o 
  -6  -4   9        0.41        0.26      8.15 o 
  -5  -4   9        0.13        0.19      4.39 o 
  -4  -4   9      110.53      122.39      7.45 o 
  -3  -4   9       22.94       24.56      2.88 o 
  -2  -4   9       88.28       94.80      4.23 o 
  -1  -4   9      146.09      153.38      4.83 o 
   0  -4   9      129.05      132.52      4.46 o 
   1  -4   9       89.60       88.98      4.03 o 
   2  -4   9      117.88      119.29      8.98 o 
   3  -4   9       11.36       17.19      2.70 o 
   4  -4   9        0.41       -2.51      2.51 o 
   5  -4   9      231.49      227.74     17.36 o 
   6  -4   9       10.21       -0.57      4.90 o 
  -7  -3   9        0.15        3.79      2.41 o 
  -6  -3   9       26.61       23.38      4.86 o 
  -5  -3   9       11.01        6.12      4.75 o 
  -4  -3   9       67.49       74.53      4.66 o 
  -3  -3   9      135.53      154.37      5.47 o 
  -2  -3   9       61.62       76.35      3.85 o 
  -1  -3   9      119.09      125.71      5.96 o 
   0  -3   9      106.12      117.03      4.38 o 
   1  -3   9        3.84        2.41      1.45 o 
   2  -3   9        5.53        6.63      2.43 o 
   3  -3   9       58.61       69.97      5.52 o 
   4  -3   9        0.69       -1.02      2.13 o 
   5  -3   9       41.30       34.50      5.75 o 
   6  -3   9       26.70       41.62      5.72 o 
  -7  -2   9       27.17       29.45      4.91 o 
  -6  -2   9       37.02       30.69      5.09 o 
  -5  -2   9      132.70      149.53      8.34 o 
  -4  -2   9      459.52      456.42      9.85 o 
  -3  -2   9        8.76        7.39      1.98 o 
  -2  -2   9       70.47       90.46      4.75 o 
  -1  -2   9      384.12      365.87      7.35 o 
   0  -2   9      231.56      242.26      6.07 o 
   1  -2   9       98.24       96.33      4.23 o 
   2  -2   9       16.69       22.64      2.73 o 
   3  -2   9      389.77      367.42      9.01 o 
   4  -2   9      519.02      482.12     13.72 o 
   5  -2   9       66.93       70.87      6.87 o 
   6  -2   9       99.74      106.81      9.30 o 
  -7  -1   9       23.14       31.37     12.56 o 
  -6  -1   9      229.50      233.29     11.57 o 
  -5  -1   9       30.12       46.56      5.40 o 
  -4  -1   9      178.40      182.54      6.34 o 
  -3  -1   9      403.16      387.75      8.44 o 
  -2  -1   9      566.42      567.80      9.47 o 
  -1  -1   9      650.57      625.20      9.69 o 
   0  -1   9      190.72      224.60     10.33 o 
   1  -1   9       64.63       63.28      3.66 o 
   2  -1   9        0.09        2.53      1.66 o 
   3  -1   9      260.76      236.26      7.46 o 
   4  -1   9      239.86      227.97     11.17 o 
   5  -1   9        0.16       -0.60      3.48 o 
   6  -1   9      233.00      238.56     25.35 o 
  -7   0   9      214.20      243.54     12.30 o 
  -6   0   9        0.76        5.26      9.08 o 
  -5   0   9       14.11       16.63      2.88 o 
  -4   0   9       46.01       37.90      3.55 o 
  -3   0   9        5.31        2.90      1.63 o 
  -2   0   9      529.19      517.54      8.75 o 
  -1   0   9     1437.93     1404.95     15.78 o 
   0   0   9      116.65      121.07      5.07 o 
   1   0   9      284.45      308.77      7.18 o 
   2   0   9        1.64        3.19      1.82 o 
   3   0   9       10.19        8.76      2.50 o 
   4   0   9      166.90      179.30      8.83 o 
   5   0   9        5.22        5.19      3.20 o 
   6   0   9      149.28      151.51     25.39 o 
  -7   1   9      554.82      582.43     28.28 o 
  -6   1   9      218.16      208.48      9.39 o 
  -5   1   9       17.00       20.67      2.69 o 
  -4   1   9      174.18      187.74      6.17 o 
  -3   1   9      273.75      272.07      6.63 o 
  -2   1   9      568.67      624.83     14.29 o 
  -1   1   9       43.11       57.21      4.09 o 
   0   1   9       42.31       52.79      2.57 o 
   1   1   9       62.48       62.69      3.37 o 
   2   1   9      239.19      235.51      7.15 o 
   3   1   9       17.69       30.99      6.90 o 
   4   1   9       10.66       14.81      4.49 o 
   5   1   9        0.02       -0.48      2.67 o 
   6   1   9        3.50       -2.55      2.55 o 
  -7   2   9        1.03       -5.50      6.05 o 
  -6   2   9       24.15       26.06      8.78 o 
  -5   2   9      121.32      124.41      8.24 o 
  -4   2   9       10.73        5.06      4.19 o 
  -3   2   9       62.13       65.56      5.92 o 
  -2   2   9        5.72        1.23      2.88 o 
  -1   2   9      240.05      227.50      8.86 o 
   0   2   9      364.15      360.16     12.90 o 
   1   2   9       31.61       32.56      4.57 o 
   2   2   9       53.15       54.59      4.00 o 
   3   2   9        1.82        1.97      2.24 o 
   4   2   9       11.74        8.02      2.57 o 
   5   2   9       68.10       62.31      6.80 o 
  -7   3   9        3.16       -1.74      5.62 o 
  -6   3   9        8.10        6.49      6.84 o 
  -5   3   9       10.55       11.87      4.31 o 
  -4   3   9       46.93       50.59      6.03 o 
  -3   3   9        7.06        5.07      4.13 o 
  -2   3   9       11.54        6.86      3.37 o 
  -1   3   9       14.92       11.44      6.54 o 
   0   3   9       53.88       64.31      5.93 o 
   1   3   9       49.23       54.12      6.08 o 
   2   3   9       41.03       27.25      5.37 o 
   3   3   9        0.19       -1.50      5.58 o 
   4   3   9      213.66      262.98     19.02 o 
   5   3   9        0.08        0.95      6.41 o 
  -7   4   9       46.35       38.32     10.44 o 
  -6   4   9       42.37       57.50     11.75 o 
  -5   4   9      978.07      991.17     29.15 o 
  -4   4   9      480.88      429.03     13.82 o 
  -3   4   9      397.97      373.70     12.61 o 
  -2   4   9      836.97      776.57     18.53 o 
  -1   4   9      116.10      119.24      7.67 o 
   0   4   9        3.46        4.84      3.43 o 
   1   4   9      161.12      179.84      9.57 o 
   2   4   9      260.16      288.97     12.16 o 
   3   4   9      271.63      306.44     19.58 o 
   4   4   9      349.56      422.86     23.65 o 
  -7   5   9        3.65       20.37      8.54 o 
  -5   5   9      543.40      518.36     16.28 o 
  -4   5   9      437.50      432.55     25.51 o 
  -3   5   9     1406.01     1287.80     35.04 o 
  -2   5   9      635.84      578.23     19.12 o 
  -1   5   9        0.20        4.85      3.56 o 
   0   5   9        8.44       10.45      4.08 o 
   1   5   9      129.65      122.93      9.69 o 
   2   5   9       33.55       26.70      5.98 o 
   3   5   9       97.48       96.93     13.17 o 
   4   5   9      160.65      173.80     17.95 o 
  -6   6   9      133.73      149.06      9.17 o 
  -5   6   9       44.12       42.54      6.65 o 
  -4   6   9       38.30       34.69      5.77 o 
  -3   6   9      143.49      135.99      9.13 o 
  -2   6   9       48.96       32.36      5.58 o 
  -1   6   9        1.43        0.38      3.88 o 
   0   6   9      104.90      108.30     10.68 o 
   1   6   9        2.25        6.96      4.42 o 
   2   6   9       53.76       55.03      7.02 o 
   3   6   9      106.91      129.75     15.11 o 
   4   6   9        7.62       -7.95      7.95 o 
  -7   7   9       13.79       21.35      9.10 o 
  -6   7   9       12.36       25.43      5.76 o 
  -5   7   9        8.41        8.71      4.10 o 
  -4   7   9        4.26        0.94      5.40 o 
  -3   7   9        9.96       10.23      6.01 o 
  -2   7   9        1.72        0.88      4.05 o 
  -1   7   9      111.41       86.00      8.09 o 
   0   7   9       37.41       26.40      8.36 o 
   1   7   9       12.22        2.87      4.25 o 
   2   7   9       10.60       12.70      5.06 o 
   3   7   9        5.90        9.10      7.32 o 
  -6   8   9        6.80        3.80      4.80 o 
  -5   8   9       29.11       27.50      6.10 o 
  -4   8   9       37.94       32.15      6.11 o 
  -3   8   9        2.73       -1.60      3.44 o 
  -2   8   9      210.34      182.77     10.55 o 
  -1   8   9       35.53       17.66      5.35 o 
   0   8   9      175.23      175.20     10.69 o 
   1   8   9       11.30       10.61      5.30 o 
   2   8   9        7.06       12.18      7.67 o 
   3   8   9       36.19       53.94     11.71 o 
  -6   9   9        0.12       -2.74      3.93 o 
  -5   9   9       38.21       37.93      6.46 o 
  -4   9   9       37.36       38.79      6.72 o 
  -3   9   9       40.00       50.47      6.96 o 
  -2   9   9        8.74       11.94      4.85 o 
  -1   9   9        2.76       -6.80      6.80 o 
   0   9   9       63.36       58.89      7.80 o 
   1   9   9       47.80       78.42      8.57 o 
   2   9   9        0.02        5.77      6.84 o 
  -6  10   9       59.15       74.42     13.88 o 
  -5  10   9        0.04       -3.94      3.94 o 
  -4  10   9       43.08       49.85      7.18 o 
  -3  10   9       67.46       77.42      8.71 o 
  -2  10   9        0.35       -3.75      3.75 o 
  -1  10   9       13.48        4.07      4.62 o 
   0  10   9      105.90       91.93      9.48 o 
   1  10   9        0.13        1.52      6.89 o 
  -5  11   9       11.96       13.37      5.73 o 
  -4  11   9       29.24       39.26      7.13 o 
  -3  11   9      169.01      170.64     16.77 o 
  -2  11   9        2.04        8.11      5.00 o 
  -1  11   9       10.08        7.79      5.19 o 
   0  11   9       16.55       36.39      7.14 o 
   1  11   9        0.17       -0.09      5.45 o 
  -4  12   9       50.98       64.13      8.36 o 
  -3  12   9       12.92        9.22      5.16 o 
  -2  12   9       16.96       24.32      6.66 o 
  -1  12   9       11.25       19.10      6.61 o 
   1 -20  10        5.44        0.50      6.41 o 
   2 -20  10        5.06        5.61      7.26 o 
  -1 -19  10       29.21       47.52     10.95 o 
   0 -19  10       95.90      119.44     10.16 o 
   1 -19  10       31.87       36.76      9.29 o 
   2 -19  10        3.84        2.51      3.03 o 
   3 -19  10        0.47       -0.63      7.55 o 
   4 -19  10       21.27       22.85      4.38 o 
  -2 -18  10       13.61        6.68      3.20 o 
  -1 -18  10      205.64      225.12     20.66 o 
   0 -18  10      161.67      177.96     13.33 o 
   1 -18  10      445.30      446.81     21.45 o 
   2 -18  10        0.22        3.10      3.47 o 
   3 -18  10       53.84       51.69      6.84 o 
   4 -18  10        7.58        0.24      2.94 o 
  -3 -17  10       88.67      146.79     15.23 o 
  -2 -17  10       14.21       24.40      5.85 o 
  -1 -17  10       11.95       14.68      4.64 o 
   0 -17  10       37.72       29.70      5.48 o 
   1 -17  10       28.95       27.24      5.69 o 
   2 -17  10        6.20        6.57      5.32 o 
   3 -17  10        2.92       -1.47      4.41 o 
   4 -17  10       18.40       23.84      5.12 o 
   5 -17  10        1.30       -0.67      2.73 o 
  -3 -16  10       11.26       15.50      5.22 o 
  -2 -16  10       53.49       56.38      7.28 o 
  -1 -16  10        5.46        0.14      3.51 o 
   0 -16  10      637.47      661.77     19.27 o 
   1 -16  10       42.70       40.80      7.28 o 
   2 -16  10        4.74        1.60      3.45 o 
   3 -16  10      155.28      140.66      9.87 o 
   4 -16  10       67.60       66.74      7.73 o 
   5 -16  10       23.77       33.11     13.25 o 
  -3 -15  10       18.39       27.37      7.08 o 
  -2 -15  10        3.05       10.67      5.56 o 
  -1 -15  10        8.89        5.85      7.16 o 
   0 -15  10      404.50      399.94     14.80 o 
   1 -15  10      849.53      855.18     50.68 o 
   2 -15  10      115.73      116.24      8.93 o 
   3 -15  10      131.04      128.07     12.87 o 
   4 -15  10        0.93       -2.26      2.59 o 
   5 -15  10        0.22       -2.63      2.63 o 
   6 -15  10       96.86      121.98      9.93 o 
  -3 -14  10        0.54        5.66      5.10 o 
  -2 -14  10        0.02        5.46      3.66 o 
  -1 -14  10        0.38        0.49      3.20 o 
   0 -14  10        2.11       -1.10      3.31 o 
   1 -14  10       96.93       84.46      7.61 o 
   2 -14  10        0.75        2.51      3.61 o 
   3 -14  10      309.60      316.37     12.82 o 
   4 -14  10      288.89      262.70     11.99 o 
   5 -14  10        2.77        1.91     11.88 o 
   6 -14  10        0.01        5.85      4.19 o 
  -5 -13  10        5.54        3.05      4.51 o 
  -3 -13  10        0.08       -3.08      4.35 o 
  -2 -13  10       60.30       60.78     14.93 o 
  -1 -13  10       32.75       35.99      5.74 o 
   0 -13  10      169.26      157.31      8.97 o 
   1 -13  10       71.10       63.87     10.32 o 
   2 -13  10       24.15       21.45      4.55 o 
   3 -13  10        0.55        5.84      3.62 o 
   4 -13  10        0.65       -2.42      3.20 o 
   5 -13  10       10.47       13.47      6.15 o 
   6 -13  10       11.32        9.61      4.07 o 
  -5 -12  10        5.03        4.75      4.71 o 
  -4 -12  10       83.13       66.63     10.80 o 
  -3 -12  10      175.69      141.57     13.80 o 
  -2 -12  10       43.12       40.14     13.68 o 
  -1 -12  10      204.26      208.33      9.84 o 
   0 -12  10       67.36       58.10      6.22 o 
   1 -12  10      123.33      122.20      9.17 o 
   2 -12  10        0.33       -3.18      3.18 o 
   3 -12  10      253.06      245.65     10.70 o 
   4 -12  10        4.44        4.02      3.40 o 
   5 -12  10        4.26        0.15      3.06 o 
   6 -12  10      177.29      199.90     15.07 o 
  -5 -11  10       63.49       75.37     12.46 o 
  -4 -11  10        5.71       15.90      5.54 o 
  -3 -11  10      282.67      301.71     11.03 o 
  -2 -11  10      162.90      163.06      8.92 o 
  -1 -11  10       48.14       46.71      5.62 o 
   0 -11  10        6.84        6.15      3.32 o 
   1 -11  10      269.74      280.22     10.77 o 
   2 -11  10       20.61       15.05      9.43 o 
   3 -11  10       13.23       19.26      4.33 o 
   4 -11  10       12.62       10.75      3.82 o 
   5 -11  10        4.45        3.60      3.09 o 
   6 -11  10       65.93       87.67     11.43 o 
  -6 -10  10        7.45        0.56      3.08 o 
  -5 -10  10        6.44        7.82      3.77 o 
  -4 -10  10       50.90       47.62      5.98 o 
  -3 -10  10       74.80       80.72      6.35 o 
  -2 -10  10      144.69      139.96      8.11 o 
  -1 -10  10      303.47      312.32     10.98 o 
   0 -10  10      217.60      229.93      9.43 o 
   1 -10  10       80.15       72.04      5.94 o 
   2 -10  10       73.24       71.80      6.16 o 
   3 -10  10        0.84       -2.39      2.39 o 
   4 -10  10      340.91      338.71     12.29 o 
   5 -10  10      235.62      221.13     10.52 o 
   6 -10  10      109.30      117.73     13.09 o 
  -6  -9  10       25.99       33.56      5.51 o 
  -5  -9  10       83.80       88.63      8.15 o 
  -4  -9  10       11.37        6.16      8.74 o 
  -3  -9  10       65.44       67.35      4.82 o 
  -2  -9  10       66.32       79.21      4.52 o 
  -1  -9  10     1345.50     1366.73     43.72 o 
   0  -9  10       94.17       90.45      6.29 o 
   1  -9  10      268.31      278.07      9.94 o 
   2  -9  10       11.24        8.34      3.27 o 
   3  -9  10      146.09      139.17      7.83 o 
   4  -9  10      118.52      118.00      8.00 o 
   5  -9  10      163.55      153.63      8.72 o 
   6  -9  10      184.80      209.31     15.54 o 
   7  -9  10        9.56       19.34      6.76 o 
  -6  -8  10      108.24      122.95      9.65 o 
  -5  -8  10        0.08        8.61      4.55 o 
  -4  -8  10        2.23        0.35      2.98 o 
  -3  -8  10       84.87       82.07      4.92 o 
  -2  -8  10       10.90       10.82      2.35 o 
  -1  -8  10       84.94       80.69      3.81 o 
   0  -8  10       36.06       46.39      4.68 o 
   1  -8  10        5.02        4.71      5.93 o 
   2  -8  10       79.82       82.21      6.06 o 
   3  -8  10      388.13      381.78     14.89 o 
   4  -8  10      478.87      487.90     14.07 o 
   5  -8  10        3.19        2.25      3.40 o 
   6  -8  10       27.89       21.12      5.97 o 
   7  -8  10       43.49       35.99      8.07 o 
  -6  -7  10       11.37        4.10      3.39 o 
  -5  -7  10       42.94       39.06      5.84 o 
  -4  -7  10       13.16        9.65      3.49 o 
  -3  -7  10        2.50        3.95      2.31 o 
  -2  -7  10       25.87       26.64      2.99 o 
  -1  -7  10        0.05       -1.79      1.79 o 
   0  -7  10       56.72       46.46      3.74 o 
   1  -7  10      405.59      435.40     11.69 o 
   2  -7  10        4.52        8.63      2.94 o 
   3  -7  10      120.28      112.58      6.97 o 
   4  -7  10       70.88       78.38      6.54 o 
   5  -7  10       40.29       44.13      8.54 o 
   6  -7  10       11.56        5.77      3.48 o 
  -7  -6  10      160.63      146.78     10.96 o 
  -6  -6  10        8.70        5.32      5.46 o 
  -5  -6  10      193.35      178.02      9.61 o 
  -4  -6  10       70.74       81.35      9.25 o 
  -3  -6  10        2.06        2.55      2.10 o 
  -2  -6  10        0.14        0.06      2.94 o 
  -1  -6  10      249.33      285.91      6.69 o 
   0  -6  10      136.51      129.45      4.31 o 
   1  -6  10        0.28        1.78      1.83 o 
   2  -6  10       28.05       32.34      2.95 o 
   3  -6  10       50.36       45.54      3.72 o 
   4  -6  10       68.23       77.78      4.95 o 
   5  -6  10       11.54       17.52      5.62 o 
   6  -6  10       14.10       14.28      4.27 o 
  -7  -5  10        6.05        7.86      6.25 o 
  -6  -5  10        0.25        3.19      2.78 o 
  -5  -5  10        3.25        6.73      3.99 o 
  -4  -5  10      154.12      182.43      8.11 o 
  -3  -5  10       60.00       54.84      8.80 o 
  -2  -5  10      334.62      336.38      7.76 o 
  -1  -5  10       68.41       73.66      4.97 o 
   0  -5  10        4.60        8.50      1.84 o 
   1  -5  10        0.55       -0.17      1.45 o 
   2  -5  10      157.71      168.03      5.71 o 
   3  -5  10      202.56      215.22      6.94 o 
   4  -5  10       45.01       51.86      4.34 o 
   5  -5  10       13.98       11.85      3.88 o 
   6  -5  10      175.12      187.76     14.00 o 
  -7  -4  10        7.22        4.61      3.20 o 
  -6  -4  10      145.19      151.34      9.33 o 
  -5  -4  10       16.14       21.21      4.82 o 
  -4  -4  10      147.79      138.33      6.07 o 
  -3  -4  10      250.51      249.22      7.13 o 
  -2  -4  10        7.84        5.82      1.77 o 
  -1  -4  10      828.17      825.91     14.59 o 
   0  -4  10        3.97        6.77      1.71 o 
   1  -4  10      611.84      662.31     12.11 o 
   2  -4  10       11.01       14.06      2.46 o 
   3  -4  10       18.58       16.55      3.02 o 
   4  -4  10       15.58       13.24      3.06 o 
   5  -4  10       62.02       77.87      8.98 o 
   6  -4  10       54.71       76.39      8.23 o 
  -7  -3  10       35.18       41.35      6.03 o 
  -6  -3  10       34.72       41.88      5.87 o 
  -5  -3  10      365.17      353.19     12.29 o 
  -4  -3  10       36.57       33.76      4.55 o 
  -3  -3  10       70.02       70.07      4.10 o 
  -2  -3  10       73.30      100.08      5.53 o 
  -1  -3  10      578.58      609.40     10.12 o 
   0  -3  10       37.20       47.75      3.22 o 
   1  -3  10        9.94       10.30      2.13 o 
   2  -3  10        1.42        2.29      1.77 o 
   3  -3  10      186.63      175.03      7.90 o 
   4  -3  10       45.76       36.34      6.31 o 
   5  -3  10      135.97      134.41      8.69 o 
   6  -3  10       51.59       49.14      6.11 o 
  -7  -2  10      252.24      282.40     45.18 o 
  -6  -2  10        4.20        8.76      3.04 o 
  -5  -2  10       86.64       85.81      6.82 o 
  -4  -2  10      258.61      247.02      7.53 o 
  -3  -2  10       20.98       24.79      2.82 o 
  -2  -2  10      202.86      216.05      6.06 o 
  -1  -2  10      806.94      826.04     11.99 o 
   0  -2  10      405.16      426.14      9.18 o 
   1  -2  10        0.19        1.69      1.92 o 
   2  -2  10      165.48      190.81      6.59 o 
   3  -2  10       67.28       58.14      4.73 o 
   4  -2  10       22.25        9.08      3.29 o 
   5  -2  10      109.22      114.03      8.46 o 
   6  -2  10       15.71       15.62      3.10 o 
  -7  -1  10        0.63        2.36      6.09 o 
  -6  -1  10        2.79        7.88      3.02 o 
  -5  -1  10        0.33        3.96      2.55 o 
  -4  -1  10       11.17       10.95      3.33 o 
  -3  -1  10      106.37      121.17     10.24 o 
  -2  -1  10        2.02        1.84      1.10 o 
  -1  -1  10        7.85        9.03      1.47 o 
   0  -1  10      296.29      316.61      9.63 o 
   1  -1  10        0.73       -0.50      2.93 o 
   2  -1  10       12.61       16.37      2.88 o 
   3  -1  10       17.53       31.60      5.18 o 
   4  -1  10       12.08        4.61      4.07 o 
   5  -1  10        0.49        3.20      5.97 o 
   6  -1  10       69.08       71.15     19.10 o 
  -7   0  10      129.65      139.04     16.13 o 
  -6   0  10        7.28       18.39      7.95 o 
  -5   0  10       23.19       22.23      3.28 o 
  -4   0  10      114.42      103.51      5.00 o 
  -3   0  10       24.21       29.01      4.80 o 
  -2   0  10      118.44      108.11      5.77 o 
  -1   0  10       56.15       65.04      3.02 o 
   0   0  10      146.07      163.93      5.03 o 
   1   0  10        3.81        4.08      1.61 o 
   2   0  10       78.43       73.29      4.24 o 
   3   0  10        4.06        5.46      2.59 o 
   4   0  10        5.02       -0.36      4.75 o 
   5   0  10       46.20       44.93      5.81 o 
  -7   1  10       40.03       33.38     10.16 o 
  -6   1  10       36.61       36.30      9.33 o 
  -5   1  10      108.05      118.57     11.98 o 
  -4   1  10      138.01      142.13     11.35 o 
  -3   1  10        1.60        4.50      4.23 o 
  -2   1  10        0.01        3.05      3.02 o 
  -1   1  10       59.45       69.81      5.78 o 
   0   1  10        6.74        6.67      3.11 o 
   1   1  10        3.08        3.99      1.86 o 
   2   1  10       10.33       10.16      1.93 o 
   3   1  10       63.65       55.23      4.65 o 
   4   1  10       10.88       10.37      2.79 o 
   5   1  10      136.96      155.38      8.42 o 
  -7   2  10        3.04       12.69      8.27 o 
  -6   2  10        7.33        9.89      6.84 o 
  -5   2  10        1.20        0.89      4.27 o 
  -4   2  10       21.80       22.73      4.92 o 
  -3   2  10      415.24      404.89     12.82 o 
  -2   2  10      230.69      238.84      9.76 o 
  -1   2  10       23.19       23.43      5.89 o 
   0   2  10      383.87      356.34     11.99 o 
   1   2  10      530.04      516.94     14.76 o 
   2   2  10        1.99        6.19      3.91 o 
   3   2  10       40.10       50.93      5.78 o 
   4   2  10       13.34       14.75      8.27 o 
   5   2  10       33.75       39.74      9.89 o 
  -7   3  10       10.73        8.30      7.40 o 
  -6   3  10        4.40        9.89      6.45 o 
  -5   3  10       47.26       48.76      8.66 o 
  -4   3  10        7.92        5.00      3.77 o 
  -3   3  10      155.68      144.97      8.61 o 
  -2   3  10       16.05       15.96      4.37 o 
  -1   3  10      522.66      503.42     14.41 o 
   0   3  10      187.08      179.25     21.16 o 
   1   3  10      511.72      499.20     15.01 o 
   2   3  10        8.16        4.84      6.29 o 
   3   3  10      554.23      577.88     25.74 o 
   4   3  10      227.41      241.62     19.77 o 
   5   3  10       68.79       59.08     12.06 o 
  -7   4  10       82.80       82.45     14.20 o 
  -5   4  10      461.92      533.53     16.51 o 
  -4   4  10      544.90      503.43     15.49 o 
  -3   4  10       56.04       57.84      6.53 o 
  -2   4  10     1633.02     1505.88     26.78 o 
  -1   4  10        5.69        7.92      4.01 o 
   0   4  10       30.39       26.78      5.43 o 
   1   4  10       22.91       15.89      4.95 o 
   2   4  10       18.67       22.60      5.28 o 
   3   4  10      202.16      210.38     16.93 o 
   4   4  10      486.63      507.92     26.61 o 
  -6   5  10        0.14        1.07      5.66 o 
  -5   5  10        2.93        3.32      3.66 o 
  -4   5  10      106.95      105.47      8.50 o 
  -3   5  10       90.53       73.36      7.42 o 
  -2   5  10     1207.70     1090.22     28.18 o 
  -1   5  10       25.32       25.77      5.23 o 
   0   5  10       13.80       20.54      8.94 o 
   1   5  10       98.05      114.93     11.71 o 
   2   5  10        3.29        3.36      4.29 o 
   3   5  10       74.50       91.51     13.25 o 
   4   5  10        4.74        5.50      8.90 o 
  -7   6  10        1.35        1.03      8.03 o 
  -6   6  10        6.24        6.56      3.77 o 
  -5   6  10       45.97       43.53      6.58 o 
  -4   6  10       65.10       63.41      7.59 o 
  -3   6  10      249.02      272.67     17.16 o 
  -2   6  10      268.98      235.88     20.13 o 
  -1   6  10        7.30        5.29      4.43 o 
   0   6  10      211.80      209.15     11.13 o 
   1   6  10       50.47       62.42      7.71 o 
   2   6  10      132.50      142.10     10.27 o 
   3   6  10       52.45       51.77     12.18 o 
  -6   7  10        0.97       12.03      4.65 o 
  -5   7  10       63.62       72.08      8.04 o 
  -4   7  10       19.11       21.58      5.24 o 
  -3   7  10        3.87        3.87      4.01 o 
  -2   7  10       75.15       66.32      7.62 o 
  -1   7  10       61.36       49.63      7.18 o 
   0   7  10      107.17      106.80      9.16 o 
   1   7  10       28.08       23.92      6.12 o 
   2   7  10        7.80        9.44      4.30 o 
   3   7  10       45.25       43.97     11.55 o 
  -6   8  10      115.38      127.19     12.46 o 
  -5   8  10       57.79       71.88      8.30 o 
  -4   8  10        5.25        4.20      4.38 o 
  -3   8  10       60.49       52.25      6.92 o 
  -2   8  10       12.26        5.19     11.53 o 
  -1   8  10       26.15       17.44      6.47 o 
   0   8  10       37.86       47.66      7.40 o 
   1   8  10       40.70       50.34      8.55 o 
   2   8  10      108.70      109.78     15.11 o 
  -6   9  10       56.65       87.05     14.45 o 
  -5   9  10       46.41       43.28      7.15 o 
  -4   9  10       61.75       74.21      8.32 o 
  -3   9  10       35.11       23.89      7.97 o 
  -2   9  10       32.34       29.77      7.87 o 
  -1   9  10       52.90       53.32     12.40 o 
   0   9  10       88.57      110.99      9.95 o 
   1   9  10        4.54       10.79      5.32 o 
   2   9  10      150.95      190.81     19.02 o 
  -5  10  10      125.69      146.47     11.51 o 
  -4  10  10       53.35       53.35     12.85 o 
  -3  10  10       30.27       28.98      6.40 o 
  -2  10  10        2.27        0.51      5.73 o 
  -1  10  10        3.69        7.74      5.35 o 
   0  10  10       10.85        3.43      4.97 o 
   1  10  10        0.51       -3.45      3.45 o 
  -4  11  10        1.04        4.32     10.18 o 
  -3  11  10      149.22      188.39     14.65 o 
  -2  11  10       16.11       14.18      5.63 o 
  -1  11  10        1.49       -2.58      4.87 o 
   0  11  10        0.01       -3.05      6.72 o 
   1 -20  11       77.65       76.38      8.49 o 
   2 -20  11        4.06        8.05      6.54 o 
  -1 -19  11        1.24        7.34      4.05 o 
   0 -19  11      103.32      112.53      9.77 o 
   1 -19  11      209.98      223.10     12.09 o 
   2 -19  11       12.76       18.52      4.70 o 
   3 -19  11       66.29       68.18     17.80 o 
  -2 -18  11       16.07       25.94      6.92 o 
  -1 -18  11        2.36        8.11      9.53 o 
   0 -18  11        6.15       13.28      3.82 o 
   1 -18  11      349.85      350.20     14.86 o 
   2 -18  11       21.49       18.20     15.60 o 
   3 -18  11        5.39        4.06      3.68 o 
   4 -18  11      106.07       98.94      9.40 o 
  -2 -17  11        1.22       -2.93      3.68 o 
  -1 -17  11       23.50       32.38      6.51 o 
   0 -17  11      119.82      114.54     13.98 o 
   1 -17  11        0.00       -0.84      3.16 o 
   2 -17  11      125.68      103.48      9.24 o 
   3 -17  11        0.67       -2.56      2.69 o 
   4 -17  11       18.69       18.42      4.61 o 
   5 -17  11        8.33        5.74      8.68 o 
  -3 -16  11        6.06       -3.60      4.51 o 
  -2 -16  11       25.85       29.42      5.30 o 
  -1 -16  11       34.84       38.96      6.41 o 
   0 -16  11      988.42     1063.16     25.05 o 
   1 -16  11      441.04      466.44     16.39 o 
   2 -16  11       19.33       16.85      9.17 o 
   3 -16  11       53.72       46.19      6.79 o 
   4 -16  11        0.61        6.79      6.80 o 
   5 -16  11       16.19       11.86      4.05 o 
  -3 -15  11      146.50      179.18     14.75 o 
  -2 -15  11      232.71      247.85     12.93 o 
  -1 -15  11        2.93       -1.67      5.46 o 
   0 -15  11      203.82      187.75     10.59 o 
   1 -15  11       14.02       12.08      4.27 o 
   2 -15  11        0.28       -2.91      2.91 o 
   3 -15  11      185.86      162.62     10.44 o 
   4 -15  11      437.39      422.41     15.45 o 
   5 -15  11        8.76        4.54      5.75 o 
  -4 -14  11       71.41       75.18     11.63 o 
  -3 -14  11       29.85       28.63      8.82 o 
  -2 -14  11      321.70      312.13     12.91 o 
  -1 -14  11        2.41        5.65      3.66 o 
   0 -14  11       27.09       31.82      5.72 o 
   1 -14  11        5.36        7.90      3.90 o 
   2 -14  11       19.29       14.39      6.15 o 
   3 -14  11       11.48       14.62      4.39 o 
   4 -14  11      175.29      162.28      9.85 o 
   5 -14  11        0.69        1.22      3.34 o 
   6 -14  11       15.90       17.20      4.98 o 
  -5 -13  11        0.71       -2.21      4.27 o 
  -4 -13  11        1.93       -2.93      2.93 o 
  -3 -13  11       12.65       22.19      6.21 o 
  -2 -13  11        5.32        6.81      3.67 o 
  -1 -13  11      238.75      238.29     11.04 o 
   0 -13  11       20.09       16.11      6.60 o 
   1 -13  11      285.37      289.04     11.76 o 
   2 -13  11       25.22       28.11      5.30 o 
   3 -13  11      185.11      177.99     18.11 o 
   4 -13  11        8.62        6.34      4.86 o 
   5 -13  11       23.36       19.05      8.11 o 
   6 -13  11       11.49       31.83      7.43 o 
  -5 -12  11       51.72       62.40     11.94 o 
  -4 -12  11        0.24       -3.24      3.24 o 
  -3 -12  11       67.06       55.17      9.45 o 
  -2 -12  11       10.61        5.21      3.41 o 
  -1 -12  11        1.79        4.22      3.14 o 
   0 -12  11      205.21      219.82     10.16 o 
   1 -12  11       52.21       57.72     12.87 o 
   2 -12  11        9.30        6.23      3.45 o 
   3 -12  11       58.61       68.25      7.71 o 
   4 -12  11        3.13        2.63      3.62 o 
   5 -12  11      153.74      165.04      9.45 o 
   6 -12  11      107.23      117.25     13.52 o 
  -5 -11  11       16.47       30.41      8.98 o 
  -4 -11  11       29.89       19.85      6.37 o 
  -3 -11  11      203.93      199.66      9.58 o 
  -2 -11  11      400.53      413.04     21.55 o 
  -1 -11  11       73.88       74.88      6.94 o 
   0 -11  11      128.69      135.74     11.03 o 
   1 -11  11        1.62        1.30      2.75 o 
   2 -11  11       24.05       29.26      8.28 o 
   3 -11  11       72.00       71.44      6.88 o 
   4 -11  11       72.16       63.99      6.62 o 
   5 -11  11      241.21      244.10     11.73 o 
   6 -11  11        2.52       -1.27      3.28 o 
  -6 -10  11        1.84       -2.70      3.80 o 
  -5 -10  11      101.51      125.52      9.45 o 
  -4 -10  11       36.08       26.57      6.92 o 
  -3 -10  11      232.98      232.74     10.31 o 
  -2 -10  11      150.47      151.57      8.24 o 
  -1 -10  11       66.67       75.55      6.45 o 
   0 -10  11      177.66      180.54      9.85 o 
   1 -10  11       52.37       55.78      8.82 o 
   2 -10  11        6.82        3.47      2.81 o 
   3 -10  11        0.61        0.28      2.74 o 
   4 -10  11       76.19       64.66      9.73 o 
   5 -10  11       34.80       43.25      5.91 o 
   6 -10  11       51.49       41.64      8.42 o 
  -6  -9  11       17.36       22.01      4.96 o 
  -5  -9  11       29.90       28.59      5.62 o 
  -4  -9  11       54.08       57.00      6.19 o 
  -3  -9  11       85.05       96.75      6.05 o 
  -2  -9  11        1.12        2.52      2.79 o 
  -1  -9  11      314.08      306.39     15.92 o 
   0  -9  11        0.47        0.98      2.27 o 
   1  -9  11       20.80       23.83      4.22 o 
   2  -9  11        3.75        3.77      3.78 o 
   3  -9  11      616.32      607.23     15.92 o 
   4  -9  11      256.84      276.14     12.12 o 
   5  -9  11       69.84       58.96     11.67 o 
   6  -9  11        0.21        1.15      3.24 o 
  -6  -8  11       29.89       19.93      7.89 o 
  -5  -8  11      108.94      100.39     10.36 o 
  -4  -8  11        0.40        0.69      2.60 o 
  -3  -8  11     1016.09     1034.72     37.07 o 
  -2  -8  11      869.48      889.54     13.83 o 
  -1  -8  11       10.75        5.44      3.22 o 
   0  -8  11        0.18       -0.28      2.14 o 
   1  -8  11       13.13       13.23      3.93 o 
   2  -8  11      254.66      269.72     10.18 o 
   3  -8  11      796.11      741.32     41.01 o 
   4  -8  11      863.84      837.43     25.86 o 
   5  -8  11        0.23        2.45      3.01 o 
   6  -8  11       17.71       11.47      4.82 o 
  -6  -7  11      153.25      150.00     10.58 o 
  -5  -7  11       12.88        8.19      7.10 o 
  -4  -7  11      118.76      118.74     10.68 o 
  -3  -7  11      542.74      548.29     11.25 o 
  -2  -7  11      494.84      493.41      9.91 o 
  -1  -7  11       86.38       93.07      4.24 o 
   0  -7  11        2.58        2.36      2.17 o 
   1  -7  11       58.58       69.30      8.96 o 
   2  -7  11     1055.70     1068.79     21.83 o 
   3  -7  11      415.79      399.24     19.87 o 
   4  -7  11        1.96       -2.43      2.45 o 
   5  -7  11       24.11       16.77      5.93 o 
   6  -7  11       77.69       62.36      9.81 o 
  -7  -6  11      120.25      115.66      9.98 o 
  -6  -6  11       52.18       54.17      6.90 o 
  -5  -6  11        7.47       -1.50      3.30 o 
  -4  -6  11      663.24      689.52     13.11 o 
  -3  -6  11      401.43      409.32      9.57 o 
  -2  -6  11      115.64      126.69      5.19 o 
  -1  -6  11       61.03       60.21      4.26 o 
   0  -6  11       97.35       99.28      5.79 o 
   1  -6  11      159.80      162.54      5.34 o 
   2  -6  11      526.12      530.96     10.00 o 
   3  -6  11     1045.47     1065.63     20.56 o 
   4  -6  11       11.39       13.20      3.38 o 
   5  -6  11      160.11      186.58     13.80 o 
   6  -6  11       20.53       23.85      6.05 o 
  -7  -5  11      116.44      132.02     10.11 o 
  -6  -5  11        3.32        7.22      2.81 o 
  -5  -5  11        2.00        1.80      3.06 o 
  -4  -5  11      763.25      770.05     22.48 o 
  -3  -5  11      637.40      608.40     11.54 o 
  -2  -5  11      795.91      792.64     16.29 o 
  -1  -5  11       50.02       59.51      3.68 o 
   0  -5  11       55.14       62.82      5.63 o 
   1  -5  11      734.67      784.90     12.15 o 
   2  -5  11       19.48       14.51      2.81 o 
   3  -5  11        0.14        3.21      1.96 o 
   4  -5  11        2.24        2.10      2.22 o 
   5  -5  11        0.69       -3.20      3.20 o 
   6  -5  11       31.74       42.00      7.75 o 
  -7  -4  11       25.45       30.83      5.36 o 
  -6  -4  11       13.80       14.79      7.30 o 
  -5  -4  11       64.84       76.15      6.88 o 
  -4  -4  11      140.76      131.08      6.17 o 
  -3  -4  11        2.24        2.85      1.92 o 
  -2  -4  11       15.16       15.17      2.39 o 
  -1  -4  11      214.93      220.82      6.28 o 
   0  -4  11      521.44      527.69      9.77 o 
   1  -4  11      143.02      149.43     12.59 o 
   2  -4  11       67.86       71.46      5.13 o 
   3  -4  11      223.60      221.27     14.97 o 
   4  -4  11      411.15      392.15     11.76 o 
   5  -4  11      336.71      367.68     13.06 o 
   6  -4  11        0.89        3.01      2.93 o 
  -7  -3  11        0.15       -4.48      5.66 o 
  -6  -3  11      124.63      130.48      9.85 o 
  -5  -3  11        0.64        6.89      3.04 o 
  -4  -3  11      209.92      205.63      7.25 o 
  -3  -3  11       44.07       42.66      3.68 o 
  -2  -3  11      265.98      275.47      7.18 o 
  -1  -3  11      264.29      245.07      6.61 o 
   0  -3  11      326.80      364.33      8.06 o 
   1  -3  11        0.01       -1.36      1.36 o 
   2  -3  11      561.58      582.54     11.28 o 
   3  -3  11        7.96        6.34      2.41 o 
   4  -3  11      116.59      109.94     14.32 o 
   5  -3  11       48.98       50.59      7.02 o 
   6  -3  11       49.09       53.92      6.33 o 
  -7  -2  11      186.03      203.71     11.19 o 
  -6  -2  11       57.14       68.34     10.52 o 
  -5  -2  11        1.10        2.81      2.71 o 
  -4  -2  11      351.86      334.37      9.79 o 
  -3  -2  11       49.45       62.80      4.87 o 
  -2  -2  11      281.96      276.45      7.13 o 
  -1  -2  11      185.53      194.89     14.29 o 
   0  -2  11      165.75      177.91      5.67 o 
   1  -2  11       38.05       44.95      3.70 o 
   2  -2  11       24.64       22.88      3.25 o 
   3  -2  11        5.24        2.35      2.06 o 
   4  -2  11      131.66      122.46      7.45 o 
   5  -2  11        0.39        3.55      2.34 o 
   6  -2  11        3.92        7.36      4.23 o 
  -7  -1  11       10.86       19.34      8.27 o 
  -6  -1  11      156.10      153.56     14.75 o 
  -5  -1  11       20.25       24.83      4.20 o 
  -4  -1  11       46.58       46.04      3.93 o 
  -3  -1  11      752.62      769.97     17.25 o 
  -2  -1  11      419.40      430.43      8.68 o 
  -1  -1  11       55.20       53.81      4.06 o 
   0  -1  11      367.60      372.12      9.16 o 
   1  -1  11       34.31       37.02      3.29 o 
   2  -1  11      504.40      504.35     10.84 o 
   3  -1  11      230.74      228.30      7.78 o 
   4  -1  11        4.74        4.10      2.84 o 
   5  -1  11        4.17        2.64      2.76 o 
  -7   0  11        0.01       -1.46      5.93 o 
  -6   0  11        9.86        2.21      5.50 o 
  -5   0  11      306.01      286.93     11.58 o 
  -4   0  11      870.39      833.42     26.14 o 
  -3   0  11        2.01        1.64      4.53 o 
  -2   0  11        2.15       -2.03      2.79 o 
  -1   0  11        0.85       -0.36      6.21 o 
   0   0  11      105.53      126.62      7.68 o 
   1   0  11      911.90      960.65     14.51 o 
   2   0  11      365.36      378.32      9.39 o 
   3   0  11      156.71      158.55      6.55 o 
   4   0  11      248.91      269.19     18.13 o 
   5   0  11       16.38       20.69      5.14 o 
  -7   1  11       10.56        7.00      7.36 o 
  -6   1  11       27.68       19.46      7.83 o 
  -5   1  11       44.11       34.41      5.63 o 
  -4   1  11        1.01       -3.01      3.50 o 
  -3   1  11       22.94       30.88      5.26 o 
  -2   1  11       23.24       27.51      4.91 o 
  -1   1  11       95.13       98.13      7.00 o 
   0   1  11      292.39      311.34     20.82 o 
   1   1  11      467.26      476.23     34.68 o 
   2   1  11       45.41       53.79      6.33 o 
   3   1  11        2.19       -1.25      3.72 o 
   4   1  11        1.16       -6.25      6.25 o 
   5   1  11        5.85       14.87      7.12 o 
  -7   2  11       52.48       64.02     12.26 o 
  -6   2  11      105.76      120.26     14.32 o 
  -5   2  11      261.22      264.41     11.87 o 
  -4   2  11       34.95       45.42      6.29 o 
  -3   2  11        7.65        6.59      4.01 o 
  -2   2  11      278.40      300.20     11.53 o 
  -1   2  11        2.54        2.22      6.76 o 
   0   2  11      682.25      661.32     16.99 o 
   1   2  11     1048.97     1033.60     44.39 o 
   2   2  11       71.61       67.77      7.71 o 
   3   2  11        8.41        2.73      6.45 o 
   4   2  11      260.70      339.22     21.55 o 
  -7   3  11        1.27        2.49      7.95 o 
  -5   3  11       16.86       23.92      5.30 o 
  -4   3  11        0.66        2.11      3.51 o 
  -3   3  11      249.66      249.20     11.10 o 
  -2   3  11       20.32       24.30      5.10 o 
  -1   3  11       19.38       10.81      5.56 o 
   0   3  11       86.49       81.56      8.17 o 
   1   3  11       29.55       21.79      5.50 o 
   2   3  11      103.00      116.62     11.88 o 
   3   3  11       24.45       34.05      9.57 o 
   4   3  11       34.42       20.52      9.57 o 
  -6   4  11        0.89        1.34      6.45 o 
  -5   4  11        8.60        5.42      4.19 o 
  -4   4  11       13.55       15.37      4.92 o 
  -3   4  11       25.61       23.19      5.40 o 
  -2   4  11       32.79       33.60      9.59 o 
  -1   4  11       73.14       68.04     10.88 o 
   0   4  11        0.02        0.59      3.79 o 
   1   4  11       27.62       24.23      7.65 o 
   2   4  11       59.66       52.44      7.52 o 
   3   4  11       34.72       24.60      9.06 o 
   4   4  11       76.63       85.62     14.55 o 
  -6   5  11       22.85       16.41      8.23 o 
  -5   5  11      149.04      141.77     18.41 o 
  -4   5  11        1.79        7.93      8.28 o 
  -3   5  11       12.93       10.30      4.64 o 
  -2   5  11      705.25      642.34     18.12 o 
  -1   5  11      131.98      140.30      9.51 o 
   0   5  11       36.12       38.10      9.69 o 
   1   5  11       50.65       40.78      7.03 o 
   2   5  11      132.48      139.94     10.08 o 
   3   5  11        6.66        5.38      7.67 o 
  -6   6  11        9.27       13.19      4.80 o 
  -5   6  11        5.14        9.86      4.35 o 
  -4   6  11      161.99      140.39      9.98 o 
  -3   6  11       14.71        5.11      4.36 o 
  -2   6  11      352.95      306.25     13.20 o 
  -1   6  11       65.04       61.61     10.58 o 
   0   6  11      447.75      411.46     15.56 o 
   1   6  11      257.84      260.92     29.06 o 
   2   6  11       68.97       72.54      8.74 o 
   3   6  11        1.53       16.02      8.50 o 
  -6   7  11       45.97       48.05      6.88 o 
  -5   7  11       62.95       71.22      8.30 o 
  -4   7  11       12.77        9.48      4.84 o 
  -3   7  11        0.01        0.36      3.98 o 
  -2   7  11       11.74        5.73      4.46 o 
  -1   7  11       95.76       87.18      8.74 o 
   0   7  11        7.06        6.05      4.23 o 
   1   7  11      218.55      220.58     20.15 o 
   2   7  11        4.32       11.98      8.42 o 
  -5   8  11      142.90      148.32     11.24 o 
  -4   8  11        4.95       13.41      5.69 o 
  -3   8  11        2.76       -2.48      4.08 o 
  -2   8  11       21.16       22.56      5.97 o 
  -1   8  11        4.01        5.42      4.65 o 
   0   8  11      134.31      149.41     11.10 o 
   1   8  11      116.78      116.28     18.22 o 
   2   8  11        4.88        4.23      8.19 o 
  -5   9  11       93.62       98.00     10.09 o 
  -4   9  11        0.48       -4.27      7.95 o 
  -3   9  11       31.43       27.15      6.25 o 
  -2   9  11       26.89       17.56      5.51 o 
  -1   9  11        0.11        2.35      4.71 o 
   0   9  11       12.71       10.75      5.24 o 
   1   9  11       33.76       47.84      7.69 o 
  -4  10  11       18.17       22.90      8.88 o 
  -3  10  11        3.35        0.73      6.31 o 
  -2  10  11        3.47        9.63      4.98 o 
  -1  10  11       60.22       71.39      9.41 o 
   0  10  11        9.55       15.83      6.20 o 
   0 -19  12      158.44      165.84     12.11 o 
   1 -19  12      168.30      170.84     11.92 o 
   2 -19  12        0.04       -1.79      3.17 o 
   3 -19  12       41.35       47.80     14.83 o 
  -2 -18  12        2.98        7.51      4.27 o 
  -1 -18  12        0.67       -3.16      3.16 o 
   0 -18  12       38.35       38.70      6.69 o 
   1 -18  12       44.11       37.59      7.06 o 
   2 -18  12      137.45      137.01     19.04 o 
   3 -18  12        1.07       14.23      4.06 o 
   4 -18  12      231.21      245.50     12.76 o 
  -2 -17  12        8.31       24.56      6.96 o 
  -1 -17  12       29.52       26.89      5.79 o 
   0 -17  12       31.92       27.80      6.31 o 
   1 -17  12        2.39        0.79      3.90 o 
   2 -17  12       58.41       67.98      7.93 o 
   3 -17  12      204.75      206.69     11.26 o 
   4 -17  12        9.30        8.91      3.27 o 
  -3 -16  12       75.33       80.40     12.18 o 
  -2 -16  12       28.52       31.25      5.18 o 
  -1 -16  12       35.97       40.38      6.57 o 
   0 -16  12       27.74       30.17      6.00 o 
   1 -16  12        7.96        5.13      8.03 o 
   2 -16  12      194.64      197.47     10.94 o 
   3 -16  12      162.06      147.12     16.17 o 
   4 -16  12       65.90       55.27     11.17 o 
   5 -16  12        0.33        3.45      3.36 o 
  -4 -15  12        2.91        2.69      4.47 o 
  -3 -15  12        0.48        3.36      3.95 o 
  -2 -15  12       65.62       73.20      7.99 o 
  -1 -15  12       56.50       52.40      9.12 o 
   0 -15  12       29.30       22.27      5.52 o 
   1 -15  12       11.99       10.00      4.39 o 
   2 -15  12      137.60      146.47     10.16 o 
   3 -15  12       11.85        2.34      3.38 o 
   4 -15  12       12.68       12.66      3.99 o 
   5 -15  12       43.75       50.89     18.43 o 
  -4 -14  12       45.50       26.22      7.00 o 
  -3 -14  12        4.02        3.16      3.88 o 
  -2 -14  12       66.80       63.41      7.48 o 
  -1 -14  12       40.51       57.66      7.03 o 
   0 -14  12       41.73       38.42      5.99 o 
   1 -14  12       38.31       45.33      6.48 o 
   2 -14  12       84.42       77.91      7.70 o 
   3 -14  12        1.71       -3.30      5.24 o 
   4 -14  12       59.23       64.71      7.12 o 
   5 -14  12        6.32        8.66      3.64 o 
  -5 -13  12        2.01        4.71      5.30 o 
  -4 -13  12        0.01       -3.36      3.36 o 
  -3 -13  12      124.48      117.57     13.56 o 
  -2 -13  12        7.30        5.04      3.37 o 
  -1 -13  12       18.97       20.56      8.74 o 
   0 -13  12        0.12        4.29      3.46 o 
   1 -13  12        0.26       -1.65      2.91 o 
   2 -13  12       16.82       24.38      4.89 o 
   3 -13  12      127.03      121.87      8.86 o 
   4 -13  12      187.41      194.77     10.38 o 
   5 -13  12       22.89       18.37      4.39 o 
   6 -13  12        9.45       11.15      4.35 o 
  -5 -12  12       15.72       19.69      7.75 o 
  -4 -12  12        0.20       -3.40      3.40 o 
  -3 -12  12      258.48      216.83     15.74 o 
  -2 -12  12       90.89       73.27      7.17 o 
  -1 -12  12       76.61       90.84      7.93 o 
   0 -12  12       95.22       87.57      7.43 o 
   1 -12  12      595.75      589.92     16.46 o 
   2 -12  12        0.23        2.55      3.31 o 
   3 -12  12        2.04        0.61      3.11 o 
   4 -12  12        2.45        2.03      2.60 o 
   5 -12  12      178.67      176.12     17.04 o 
   6 -12  12       74.12       79.01     11.86 o 
  -5 -11  12       94.48      113.93     14.71 o 
  -4 -11  12        4.03        8.15      4.79 o 
  -3 -11  12      122.84      112.21      8.11 o 
  -2 -11  12      114.51      108.74      8.02 o 
  -1 -11  12        0.76        1.97      3.01 o 
   0 -11  12      106.33       95.86      7.36 o 
   1 -11  12       79.41       76.42      9.33 o 
   2 -11  12       90.25       83.25      7.10 o 
   3 -11  12       23.92       25.96      4.89 o 
   4 -11  12       30.40       29.59      5.26 o 
   5 -11  12        2.67        4.90      5.14 o 
   6 -11  12        8.22       17.08      6.05 o 
  -6 -10  12       11.69       10.44      4.90 o 
  -5 -10  12        5.15       10.52      6.33 o 
  -4 -10  12       25.88       31.04      7.63 o 
  -3 -10  12       26.18       17.52      3.86 o 
  -2 -10  12      118.92      126.41      8.23 o 
  -1 -10  12        0.00        1.83      2.73 o 
   0 -10  12       77.89       82.07      6.75 o 
   1 -10  12      425.99      414.42     13.17 o 
   2 -10  12       29.39       27.66      4.86 o 
   3 -10  12       40.41       41.88      7.18 o 
   4 -10  12        0.39       -2.27      2.85 o 
   5 -10  12       76.74       57.24      9.69 o 
   6 -10  12        0.19        3.64      3.92 o 
  -6  -9  12       19.39       29.35      6.47 o 
  -5  -9  12       32.84       49.84      6.55 o 
  -4  -9  12      221.43      251.40     10.77 o 
  -3  -9  12      882.15      861.55     19.52 o 
  -2  -9  12     1276.14     1230.25     23.44 o 
  -1  -9  12       17.80       13.06      3.80 o 
   0  -9  12        3.54        2.98      2.86 o 
   1  -9  12       83.30       88.59      6.73 o 
   2  -9  12        7.81        6.76      3.25 o 
   3  -9  12      186.71      197.13      9.51 o 
   4  -9  12      166.12      177.04      9.30 o 
   5  -9  12       36.42       34.92      7.32 o 
   6  -9  12        2.05       -3.08      3.08 o 
  -6  -8  12        1.46        5.68      3.52 o 
  -5  -8  12        9.10        3.90      3.81 o 
  -4  -8  12        0.55        1.83      2.90 o 
  -3  -8  12      582.99      599.78     12.23 o 
  -2  -8  12     2012.27     2019.57     30.84 o 
  -1  -8  12      200.84      211.86      9.17 o 
   0  -8  12      396.76      419.13     25.76 o 
   1  -8  12       24.89       24.16      4.22 o 
   2  -8  12      324.00      305.05     13.64 o 
   3  -8  12        3.80        2.55      2.87 o 
   4  -8  12      149.17      144.85      8.57 o 
   5  -8  12       10.03        2.89      3.20 o 
   6  -8  12        0.05        1.86      3.48 o 
  -6  -7  12       20.70       30.12      6.03 o 
  -5  -7  12       18.71       12.49      6.15 o 
  -4  -7  12      670.88      670.15     16.96 o 
  -3  -7  12      751.78      762.17     13.71 o 
  -2  -7  12        6.83        4.62      2.74 o 
  -1  -7  12      101.14       98.20      6.56 o 
   0  -7  12       60.40       75.05      5.91 o 
   1  -7  12      110.54      113.42      6.87 o 
   2  -7  12     3135.77     3059.82     40.19 o 
   3  -7  12     1491.79     1425.93     25.21 o 
   4  -7  12      210.22      215.11      9.72 o 
   5  -7  12        4.84        5.69      3.56 o 
   6  -7  12       45.42       49.08      8.70 o 
  -6  -6  12       59.85       49.62      8.40 o 
  -5  -6  12        9.58       11.29      3.78 o 
  -4  -6  12      203.60      211.69     12.13 o 
  -3  -6  12      331.82      323.43      9.07 o 
  -2  -6  12       26.37       23.85      3.56 o 
  -1  -6  12       59.82       57.10      3.75 o 
   0  -6  12        0.58        2.23      1.59 o 
   1  -6  12       26.97       23.22      4.03 o 
   2  -6  12        0.59        0.47      3.34 o 
   3  -6  12      162.51      154.16      8.01 o 
   4  -6  12      114.45      126.40      8.12 o 
   5  -6  12       15.51       17.99      5.10 o 
   6  -6  12        5.00        7.08      3.56 o 
  -7  -5  12        5.91        0.09      3.95 o 
  -6  -5  12      135.08      143.51     19.44 o 
  -5  -5  12      220.61      211.50     12.65 o 
  -4  -5  12       86.38       91.47     10.16 o 
  -3  -5  12        4.36        5.48      2.05 o 
  -2  -5  12        2.05        2.53      1.93 o 
  -1  -5  12       68.14       74.02      4.25 o 
   0  -5  12      230.65      249.95      6.97 o 
   1  -5  12      700.21      747.09     12.42 o 
   2  -5  12      203.81      223.48      8.30 o 
   3  -5  12        3.37        6.47     10.18 o 
   4  -5  12        3.00        5.18      2.78 o 
   5  -5  12        0.09        5.46      3.68 o 
   6  -5  12        9.64        4.19      3.92 o 
  -7  -4  12       96.74      120.49      8.17 o 
  -6  -4  12       74.78       79.01      7.62 o 
  -5  -4  12       15.02       22.74      7.43 o 
  -4  -4  12       93.26      109.84      7.44 o 
  -3  -4  12        7.23       11.93      2.76 o 
  -2  -4  12       91.99       98.43      5.47 o 
  -1  -4  12      130.32      127.64      5.20 o 
   0  -4  12      160.65      169.33      5.89 o 
   1  -4  12      158.93      164.25      5.98 o 
   2  -4  12      610.85      622.21     11.94 o 
   3  -4  12      457.47      455.19     10.82 o 
   4  -4  12       12.02       13.09      4.77 o 
   5  -4  12        5.90       11.07      3.84 o 
   6  -4  12        0.08       -1.78      2.93 o 
  -7  -3  12       90.91       87.03      8.27 o 
  -6  -3  12        8.27       23.30      4.32 o 
  -5  -3  12       61.15       61.65      6.11 o 
  -4  -3  12      152.11      155.66      7.87 o 
  -3  -3  12        8.92       13.27      2.82 o 
  -2  -3  12       37.28       38.94      3.94 o 
  -1  -3  12      170.53      179.61      5.93 o 
   0  -3  12        0.68        1.16      2.30 o 
   1  -3  12       65.73       71.59      4.45 o 
   2  -3  12       26.96       39.79      3.96 o 
   3  -3  12       59.44       69.78      4.88 o 
   4  -3  12        0.02       -0.67      3.10 o 
   5  -3  12       60.34       66.38      6.50 o 
  -7  -2  12      242.76      293.03     21.63 o 
  -6  -2  12       20.20       25.11      8.03 o 
  -5  -2  12       76.35       82.79     11.11 o 
  -4  -2  12      247.21      242.98      7.61 o 
  -3  -2  12      217.98      227.67      7.00 o 
  -2  -2  12       56.94       62.55      5.11 o 
  -1  -2  12      152.21      153.19      5.42 o 
   0  -2  12       84.64       77.79      4.02 o 
   1  -2  12      170.86      168.42      8.92 o 
   2  -2  12       62.29       59.81      4.48 o 
   3  -2  12      618.97      597.06     17.03 o 
   4  -2  12       79.45       90.72      7.25 o 
   5  -2  12        0.82       10.04      7.12 o 
  -7  -1  12       27.55       33.85     11.07 o 
  -6  -1  12      224.85      266.06     18.43 o 
  -5  -1  12      203.09      196.58      9.78 o 
  -4  -1  12        1.07        4.63      5.50 o 
  -3  -1  12       15.43        9.53      3.97 o 
  -2  -1  12       26.21       33.00      4.97 o 
  -1  -1  12      202.00      225.11      9.64 o 
   0  -1  12        2.82        6.52      3.41 o 
   1  -1  12      109.93      113.61      4.88 o 
   2  -1  12       19.17       20.90      3.82 o 
   3  -1  12       40.95       50.74      6.82 o 
   4  -1  12        4.60        9.38      2.41 o 
   5  -1  12        0.42       -2.13      2.13 o 
  -7   0  12       24.98       57.18     12.46 o 
  -6   0  12        1.72        1.38      6.56 o 
  -5   0  12       26.50       15.05      4.85 o 
  -4   0  12      730.13      709.82     18.17 o 
  -3   0  12      207.66      197.54     12.56 o 
  -2   0  12        0.00       -2.90      2.90 o 
  -1   0  12        0.18        1.83      6.11 o 
   0   0  12       17.55       14.83      4.43 o 
   1   0  12       26.66       33.93      5.29 o 
   2   0  12      102.64      111.85      8.22 o 
   3   0  12       36.55       34.79      6.06 o 
   4   0  12        0.06       -3.92      6.37 o 
   5   0  12       62.28       96.25     12.65 o 
  -7   1  12       29.07       17.20      9.29 o 
  -6   1  12      136.17      140.98     15.30 o 
  -5   1  12       26.20       17.64      6.54 o 
  -4   1  12       81.09       89.20      7.78 o 
  -3   1  12       28.55       30.29      5.39 o 
  -2   1  12       11.38        9.08      4.10 o 
  -1   1  12      166.00      168.02      9.15 o 
   0   1  12      564.04      540.65     15.59 o 
   1   1  12      302.24      297.27     12.95 o 
   2   1  12        0.61        8.38      4.32 o 
   3   1  12      118.34      118.70      8.96 o 
   4   1  12       14.36       10.04      7.24 o 
  -7   2  12        5.08        6.60      7.51 o 
  -5   2  12      234.78      235.36     11.83 o 
  -4   2  12        4.80        2.44      3.68 o 
  -3   2  12       95.35       86.64      7.69 o 
  -2   2  12      190.73      164.35      9.34 o 
  -1   2  12       19.50       18.65      4.72 o 
   0   2  12      475.57      467.04     15.07 o 
   1   2  12      375.21      377.37     18.49 o 
   2   2  12       44.48       58.89      7.30 o 
   3   2  12       53.70       55.44     11.11 o 
   4   2  12        0.14       -2.57      7.99 o 
  -6   3  12      170.28      191.56     18.23 o 
  -5   3  12      117.79      124.20      9.47 o 
  -4   3  12        8.61       -3.38      3.58 o 
  -3   3  12        0.21        0.77      3.71 o 
  -2   3  12      104.66       90.38      8.17 o 
  -1   3  12      404.07      411.52     14.41 o 
   0   3  12       17.98       15.82      5.17 o 
   1   3  12       24.11       16.47      5.23 o 
   2   3  12       74.17       85.96      8.70 o 
   3   3  12        0.08        2.06      6.88 o 
   4   3  12        0.04        2.14      7.55 o 
  -6   4  12      137.43      143.59     16.25 o 
  -5   4  12       13.80       13.17      4.97 o 
  -4   4  12       86.97       75.65     10.76 o 
  -3   4  12      369.63      322.10     13.98 o 
  -2   4  12      386.00      358.25     27.88 o 
  -1   4  12      201.75      218.93     11.34 o 
   0   4  12      301.38      287.82     24.36 o 
   1   4  12      427.74      400.50     14.80 o 
   2   4  12        4.27        6.89      5.42 o 
   3   4  12       28.73       38.87     10.20 o 
  -6   5  12       12.03       10.32      7.95 o 
  -5   5  12        5.91        2.79      3.82 o 
  -4   5  12        8.50        6.22      7.16 o 
  -3   5  12      216.43      196.57     11.06 o 
  -2   5  12       11.10        2.83      4.17 o 
  -1   5  12        5.64        1.71      4.40 o 
   0   5  12       54.05       60.35      7.65 o 
   1   5  12       29.70       33.78      6.79 o 
   2   5  12        7.57        9.50      4.79 o 
   3   5  12        1.96       -7.32      7.47 o 
  -6   6  12        0.01        3.33      4.32 o 
  -5   6  12       61.86       80.03      8.72 o 
  -4   6  12       21.89        8.57      4.56 o 
  -3   6  12       41.31       41.20      6.64 o 
  -2   6  12       43.17       32.65      6.39 o 
  -1   6  12       20.49       11.58      8.50 o 
   0   6  12      101.63      115.81      9.91 o 
   1   6  12      209.61      248.29     26.54 o 
   2   6  12        0.73        1.44      5.10 o 
  -5   7  12       59.36       50.92      7.59 o 
  -4   7  12        1.61        0.58      3.91 o 
  -3   7  12       74.22       59.19      7.69 o 
  -2   7  12        4.50        5.12      5.06 o 
  -1   7  12       14.95       17.01      5.28 o 
   0   7  12       18.77       10.12      5.16 o 
   1   7  12        1.11       -4.09      4.09 o 
  -5   8  12       37.81       45.05      7.68 o 
  -4   8  12        5.96        9.00      4.81 o 
  -3   8  12       21.99       20.39      5.77 o 
  -2   8  12        4.12        1.45      4.33 o 
  -1   8  12       45.93       37.02      7.15 o 
   0   8  12      101.05      115.87     10.33 o 
   1   8  12        1.06        5.78      4.73 o 
  -4   9  12        0.00       -1.11      4.74 o 
  -3   9  12       39.67       54.54     16.23 o 
  -2   9  12      130.55      157.01     11.86 o 
  -1   9  12       21.24       19.34      7.08 o 
   0   9  12        6.04        8.01      6.13 o 
   0 -19  13      141.84      174.09     18.45 o 
   1 -19  13       52.97       53.52      7.67 o 
   2 -19  13       30.17       40.89      6.57 o 
   3 -19  13       62.08       44.52      6.92 o 
  -1 -18  13        2.02        1.29      6.13 o 
   0 -18  13        7.49       14.11      4.51 o 
   1 -18  13      119.45      119.38     11.69 o 
   2 -18  13        9.48       10.68      4.19 o 
   3 -18  13        6.18        4.55      4.35 o 
   4 -18  13       18.00       18.91      4.23 o 
  -2 -17  13        1.09       12.93      5.73 o 
  -1 -17  13       74.09       97.63     10.10 o 
   0 -17  13       44.13       35.41      6.43 o 
   1 -17  13        8.73       10.29      6.64 o 
   2 -17  13      105.82       95.52     13.54 o 
   3 -17  13      160.79      133.83     12.91 o 
   4 -17  13        8.12        8.86      6.35 o 
  -3 -16  13       84.74       94.59     13.17 o 
  -2 -16  13      101.30      124.11      9.88 o 
  -1 -16  13       15.82        3.90      3.65 o 
   0 -16  13       36.12       28.15     10.95 o 
   1 -16  13       98.74       99.92      9.06 o 
   2 -16  13       30.77       26.74      5.40 o 
   3 -16  13       22.62       14.06      6.86 o 
   4 -16  13       23.62       38.82      6.28 o 
   5 -16  13        8.36        1.96      3.24 o 
  -3 -15  13       28.50       18.39      5.69 o 
  -2 -15  13       95.56      108.86      9.45 o 
  -1 -15  13       46.91       52.91      7.10 o 
   0 -15  13       97.23       92.04      8.52 o 
   1 -15  13        7.62       12.14      4.02 o 
   2 -15  13       29.34       41.59     10.99 o 
   3 -15  13      114.68      122.78      9.47 o 
   4 -15  13      108.24      114.75      9.24 o 
   5 -15  13        2.75        8.11      3.20 o 
  -4 -14  13       35.44       29.78      7.95 o 
  -3 -14  13        5.03        6.45      5.02 o 
  -2 -14  13      246.20      245.10     12.06 o 
  -1 -14  13      202.52      245.50     11.71 o 
   0 -14  13        7.54        6.99      3.69 o 
   1 -14  13      138.27      128.81      9.37 o 
   2 -14  13       51.33       45.34      6.46 o 
   3 -14  13      278.23      272.58     12.34 o 
   4 -14  13       53.00       49.98      8.32 o 
   5 -14  13       89.02       77.56      7.80 o 
  -4 -13  13        7.32       23.93      6.33 o 
  -3 -13  13       52.32       59.08      9.69 o 
  -2 -13  13       61.37       53.61     10.62 o 
  -1 -13  13       34.88       36.65      6.01 o 
   0 -13  13       94.48       90.10      7.98 o 
   1 -13  13        1.43        3.93      3.33 o 
   2 -13  13       99.67       97.98      9.45 o 
   3 -13  13        5.13        5.50      5.54 o 
   4 -13  13       25.10       27.87      4.91 o 
   5 -13  13        0.02       -2.46      4.73 o 
  -5 -12  13       48.87       25.98      8.62 o 
  -4 -12  13        3.89        7.79      3.80 o 
  -3 -12  13      117.11      114.82      8.25 o 
  -2 -12  13       54.76       52.31      6.78 o 
  -1 -12  13      166.47      169.38      9.64 o 
   0 -12  13      170.73      173.22      9.60 o 
   1 -12  13        8.50        3.71      3.55 o 
   2 -12  13       57.89       60.69      6.69 o 
   3 -12  13       67.83       56.62      6.71 o 
   4 -12  13       13.70       11.73      3.81 o 
   5 -12  13       20.89       17.31      4.16 o 
  -5 -11  13        2.24       -4.47      4.47 o 
  -4 -11  13        3.93       -3.24      3.24 o 
  -3 -11  13        0.02        0.96      2.63 o 
  -2 -11  13       63.03       53.61      6.21 o 
  -1 -11  13        8.15        2.82      2.95 o 
   0 -11  13       66.98       65.67      7.55 o 
   1 -11  13      185.75      158.24      8.88 o 
   2 -11  13        8.12        8.69      3.73 o 
   3 -11  13      244.22      241.83     10.99 o 
   4 -11  13       64.88       56.93      6.54 o 
   5 -11  13       63.68       67.44      8.50 o 
   6 -11  13       12.30        9.53      4.75 o 
  -5 -10  13        0.01       -3.36      5.26 o 
  -4 -10  13      124.22      116.74     12.26 o 
  -3 -10  13      154.71      147.92     16.43 o 
  -2 -10  13      653.10      646.24     17.31 o 
  -1 -10  13        4.29        2.23      3.01 o 
   0 -10  13      138.37      141.80      8.30 o 
   1 -10  13      177.58      172.67      8.94 o 
   2 -10  13       55.23       60.19     12.36 o 
   3 -10  13      132.35      135.81      8.75 o 
   4 -10  13        7.95        8.09      3.08 o 
   5 -10  13       12.96        8.98      4.11 o 
   6 -10  13        2.53       12.22      4.27 o 
  -6  -9  13        7.45        3.68      5.30 o 
  -5  -9  13        9.27        7.67      6.68 o 
  -4  -9  13       60.56       55.28      9.45 o 
  -3  -9  13      261.52      254.73     10.69 o 
  -2  -9  13      965.44      904.65     32.78 o 
  -1  -9  13        2.54        2.33      2.97 o 
   0  -9  13      160.60      165.21      8.59 o 
   1  -9  13        1.02       -2.27      4.65 o 
   2  -9  13       58.19       53.76      5.98 o 
   3  -9  13       69.72       68.75      6.65 o 
   4  -9  13       13.90       17.44      4.15 o 
   5  -9  13        3.91        6.25      3.36 o 
   6  -9  13       34.13       27.88      5.54 o 
  -6  -8  13        5.92       10.70      4.16 o 
  -5  -8  13       31.25       24.52      5.48 o 
  -4  -8  13      220.20      236.40     10.45 o 
  -3  -8  13      218.93      205.57      9.51 o 
  -2  -8  13       63.23       57.57      5.88 o 
  -1  -8  13        0.11        0.93      2.20 o 
   0  -8  13      118.06      125.16      7.45 o 
   1  -8  13        4.92        0.82      4.55 o 
   2  -8  13      833.06      813.58     20.62 o 
   3  -8  13      134.95      125.86      8.10 o 
   4  -8  13       19.43       15.60      4.57 o 
   5  -8  13       19.63       30.65      6.33 o 
   6  -8  13       65.99       83.16     10.99 o 
  -6  -7  13        4.63        7.55      3.75 o 
  -5  -7  13       55.43       50.93      7.20 o 
  -4  -7  13      236.62      268.18     10.72 o 
  -3  -7  13      290.47      288.51      8.45 o 
  -2  -7  13      372.81      368.58     15.52 o 
  -1  -7  13       60.48       59.62      5.61 o 
   0  -7  13      144.35      150.46      7.75 o 
   1  -7  13       27.04       32.67      9.17 o 
   2  -7  13      972.25      944.76     42.37 o 
   3  -7  13      305.94      269.32     10.69 o 
   4  -7  13      187.01      182.35      9.10 o 
   5  -7  13        0.32        3.76      2.93 o 
  -6  -6  13        8.74        3.44      2.76 o 
  -5  -6  13       82.60       75.35      8.38 o 
  -4  -6  13       24.99       32.17      3.87 o 
  -3  -6  13        1.68        1.06      2.06 o 
  -2  -6  13       10.52        9.76      3.66 o 
  -1  -6  13       19.10       21.11      3.72 o 
   0  -6  13        5.06        9.39      7.34 o 
   1  -6  13       84.91       87.83      8.23 o 
   2  -6  13       10.65        8.93      4.13 o 
   3  -6  13       10.64        9.56      3.47 o 
   4  -6  13        5.94        9.30      3.09 o 
   5  -6  13        0.43        1.34      2.61 o 
  -6  -5  13       59.62       54.12      7.38 o 
  -5  -5  13       81.40       91.64      7.75 o 
  -4  -5  13       84.64       79.86      5.34 o 
  -3  -5  13       21.06       25.40      4.15 o 
  -2  -5  13       16.44       12.35      2.54 o 
  -1  -5  13        6.95        8.58      2.25 o 
   0  -5  13        3.60        3.78      1.98 o 
   1  -5  13       17.37       19.53      2.95 o 
   2  -5  13       56.38       67.15      7.55 o 
   3  -5  13       60.03       70.81      6.96 o 
   4  -5  13       38.35       34.74      4.39 o 
   5  -5  13        1.28       -2.14      2.57 o 
  -6  -4  13       15.09       21.12      3.80 o 
  -5  -4  13      270.59      291.32     11.54 o 
  -4  -4  13        0.12       -0.61      3.22 o 
  -3  -4  13       50.64       55.31      4.35 o 
  -2  -4  13        4.27        3.93      1.81 o 
  -1  -4  13        0.83       -0.40      1.55 o 
   0  -4  13      429.08      443.24      9.71 o 
   1  -4  13       63.69       68.77      4.57 o 
   2  -4  13      118.64      113.04      5.62 o 
   3  -4  13      230.30      209.37      7.36 o 
   4  -4  13       36.93       32.15      5.34 o 
   5  -4  13       80.84       72.21      9.33 o 
  -6  -3  13      115.62      168.31     15.66 o 
  -5  -3  13       20.59       20.92      6.29 o 
  -4  -3  13        0.04        2.35      1.99 o 
  -3  -3  13        8.18        2.45      3.10 o 
  -2  -3  13      277.68      278.98      7.79 o 
  -1  -3  13      136.70      129.07      5.42 o 
   0  -3  13      216.63      213.92      6.83 o 
   1  -3  13      118.12      127.61      5.73 o 
   2  -3  13      110.28      124.74      6.07 o 
   3  -3  13       40.57       51.26      4.70 o 
   4  -3  13       18.11       19.81      4.05 o 
   5  -3  13        3.73        3.95      2.41 o 
  -7  -2  13      218.19      233.91     18.98 o 
  -6  -2  13        4.57        9.21      6.76 o 
  -5  -2  13       10.73       11.82      5.97 o 
  -4  -2  13        0.14        3.80      5.12 o 
  -3  -2  13      710.49      731.48     30.59 o 
  -2  -2  13      273.84      274.68     10.76 o 
  -1  -2  13       12.80       16.19      4.39 o 
   0  -2  13       48.16       46.07      5.68 o 
   1  -2  13      105.19      118.42      5.07 o 
   2  -2  13       26.21       31.70      3.26 o 
   3  -2  13       47.57       53.50      4.48 o 
   4  -2  13        2.99        4.29      1.89 o 
   5  -2  13        0.06        4.05      2.53 o 
  -6  -1  13       25.65       29.30      8.62 o 
  -5  -1  13      186.48      195.59     13.41 o 
  -4  -1  13       59.69       54.57      6.49 o 
  -3  -1  13       82.08       87.73      7.28 o 
  -2  -1  13       50.96       51.12      6.09 o 
  -1  -1  13        9.02       10.02      4.02 o 
   0  -1  13      140.07      137.11      9.89 o 
   1  -1  13       50.41       52.69      6.56 o 
   2  -1  13        3.74       10.09      4.98 o 
   3  -1  13        1.06       -1.00      4.21 o 
   4  -1  13       12.67       -1.31      7.12 o 
  -6   0  13        3.99        9.73      6.96 o 
  -5   0  13       37.28       36.19      6.51 o 
  -4   0  13       22.04       14.38      4.60 o 
  -3   0  13       98.47      103.01      8.16 o 
  -2   0  13       27.20       26.54      6.35 o 
  -1   0  13       18.55       17.91      4.63 o 
   0   0  13      152.57      169.97     13.39 o 
   1   0  13       72.80       66.57      8.10 o 
   2   0  13        5.52        4.88      4.49 o 
   3   0  13       59.47       77.73      7.68 o 
   4   0  13       14.50       14.04      7.95 o 
  -6   1  13      254.30      274.13     20.41 o 
  -5   1  13      207.11      196.99     11.00 o 
  -4   1  13       29.12       20.83      5.18 o 
  -3   1  13        0.29        0.17      3.83 o 
  -2   1  13      207.80      189.35     10.24 o 
  -1   1  13        3.08        6.76      6.53 o 
   0   1  13      116.01      112.83      8.60 o 
   1   1  13      153.79      158.04     10.50 o 
   2   1  13       78.60       93.38      8.58 o 
   3   1  13        1.63        0.55      6.53 o 
   4   1  13      101.47      109.11     14.32 o 
  -6   2  13      530.29      559.02     27.88 o 
  -5   2  13      556.42      556.67     17.80 o 
  -4   2  13       31.21       22.47      5.17 o 
  -3   2  13      170.97      142.82      9.48 o 
  -2   2  13      851.07      776.79     19.65 o 
  -1   2  13      294.69      299.72     12.60 o 
   0   2  13        1.07        1.39      4.22 o 
   1   2  13        0.08       -0.72      3.94 o 
   2   2  13        9.54       11.25      5.50 o 
   3   2  13       37.11       31.40      8.86 o 
  -6   3  13        0.19       11.71      7.87 o 
  -5   3  13       33.41       22.97      5.95 o 
  -4   3  13       38.33       38.72      7.45 o 
  -3   3  13      139.24      127.05      9.42 o 
  -2   3  13      185.91      188.88     10.67 o 
  -1   3  13      450.90      462.49     15.88 o 
   0   3  13       33.03       29.05      6.07 o 
   1   3  13       75.40       78.92     10.83 o 
   2   3  13       27.30       37.99      9.35 o 
   3   3  13       98.06      110.53     14.39 o 
  -6   4  13        2.81        5.18      7.99 o 
  -5   4  13       11.87       20.07      6.05 o 
  -4   4  13       30.63       30.05      5.76 o 
  -3   4  13       55.53       61.04      7.52 o 
  -2   4  13        1.80       -2.75      3.64 o 
  -1   4  13       38.14       42.10      6.68 o 
   0   4  13        1.71       -2.54      3.98 o 
   1   4  13       16.15       12.39      5.24 o 
   2   4  13        3.12       -2.42      5.16 o 
   3   4  13       21.97       44.41     11.31 o 
  -6   5  13       19.57       21.24      5.41 o 
  -5   5  13       30.58       35.49      6.55 o 
  -4   5  13       65.08       72.22      8.04 o 
  -3   5  13       78.95       74.92      8.18 o 
  -2   5  13      128.87      112.94      9.57 o 
  -1   5  13        2.99        3.73      4.67 o 
   0   5  13       55.84       61.23      8.02 o 
   1   5  13       88.70       93.71     11.25 o 
   2   5  13        7.07        6.85      4.66 o 
  -5   6  13        1.95        3.85      5.58 o 
  -4   6  13       28.86       30.23      6.30 o 
  -3   6  13        1.45       -2.04      3.82 o 
  -2   6  13       16.91       17.13      5.51 o 
  -1   6  13      152.67      163.13     11.43 o 
   0   6  13       10.18       10.97      4.71 o 
   1   6  13       31.09       35.20      7.75 o 
  -5   7  13       25.45       23.21      6.19 o 
  -4   7  13       41.60       40.96     14.16 o 
  -3   7  13       16.44       10.88      6.23 o 
  -2   7  13        8.32       13.85      5.35 o 
  -1   7  13       14.94       11.19      5.29 o 
   0   7  13       23.25       18.99      6.00 o 
   1   7  13       18.44       23.00      7.04 o 
  -4   8  13       60.64       67.52      8.45 o 
  -3   8  13       66.56       60.85      8.36 o 
  -2   8  13       19.63       18.00      5.66 o 
  -1   8  13        0.18        0.55      4.53 o 
   0 -19  14       18.01       14.32      4.65 o 
   1 -19  14        2.83        0.56      2.79 o 
   2 -19  14        0.67       -0.88      2.84 o 
  -1 -18  14        1.97        1.42      4.96 o 
   0 -18  14       27.47       16.35      7.67 o 
   1 -18  14      609.76      609.18     20.00 o 
   2 -18  14      104.93       87.93     11.17 o 
   3 -18  14       12.57        8.62      3.62 o 
  -2 -17  14        0.62        4.21      8.01 o 
  -1 -17  14        5.11       -3.01      3.01 o 
   0 -17  14        9.73        7.21      4.17 o 
   1 -17  14      408.92      412.03     21.14 o 
   2 -17  14      368.22      382.81     15.44 o 
   3 -17  14      328.69      371.17     15.26 o 
   4 -17  14       27.03       13.74      4.29 o 
  -3 -16  14       11.77       12.73      4.51 o 
  -2 -16  14        2.26        9.43      3.39 o 
  -1 -16  14      128.56      132.12     10.39 o 
   0 -16  14       17.35       17.34      4.86 o 
   1 -16  14        0.01        7.03      3.53 o 
   2 -16  14       38.65       41.40      6.24 o 
   3 -16  14       21.73        9.33      8.52 o 
   4 -16  14        0.53       -0.17      8.05 o 
  -3 -15  14        1.83       -3.28      3.28 o 
  -2 -15  14        0.01        7.16      3.59 o 
  -1 -15  14       16.36        8.17      4.19 o 
   0 -15  14       53.25       57.21      7.99 o 
   1 -15  14       11.06        7.84      4.71 o 
   2 -15  14       11.22        8.90      3.66 o 
   3 -15  14       93.88       78.17      8.08 o 
   4 -15  14        6.65        2.03     13.33 o 
   5 -15  14       59.73       59.16     10.95 o 
  -4 -14  14        3.69        1.19      4.23 o 
  -3 -14  14        4.54       14.43      5.69 o 
  -2 -14  14       30.55       34.65      5.85 o 
  -1 -14  14        6.34       10.37      3.64 o 
   0 -14  14       44.26       33.02      8.94 o 
   1 -14  14       38.20       31.96      5.61 o 
   2 -14  14       16.48       16.67      4.71 o 
   3 -14  14       23.11       28.06     14.32 o 
   4 -14  14      113.23      118.56     11.31 o 
   5 -14  14       62.83       63.97      7.38 o 
  -4 -13  14       27.29       24.28      5.73 o 
  -3 -13  14        0.04        5.30      3.68 o 
  -2 -13  14      316.72      347.23     13.91 o 
  -1 -13  14      305.59      328.37     13.39 o 
   0 -13  14        0.00       -0.27      2.90 o 
   1 -13  14        5.67        3.92      3.10 o 
   2 -13  14       13.59       14.91      4.34 o 
   3 -13  14      103.87      113.63      9.02 o 
   4 -13  14       75.50       67.48      7.45 o 
   5 -13  14        5.16        2.99      3.38 o 
  -5 -12  14       12.62       12.81      7.43 o 
  -4 -12  14       19.96       15.34      5.26 o 
  -3 -12  14      139.36      149.63     11.21 o 
  -2 -12  14        9.84        9.55      3.50 o 
  -1 -12  14      131.27      111.97      8.47 o 
   0 -12  14      407.17      384.60     17.24 o 
   1 -12  14       28.48       34.04      5.54 o 
   2 -12  14        8.28        9.57      6.92 o 
   3 -12  14      363.87      375.90     21.61 o 
   4 -12  14       46.22       51.55     11.07 o 
   5 -12  14        1.65        5.10      3.02 o 
  -5 -11  14      106.91      125.32     16.17 o 
  -4 -11  14        0.79       -2.77      2.77 o 
  -3 -11  14       20.16       22.66      4.45 o 
  -2 -11  14      120.70      126.90      8.74 o 
  -1 -11  14       19.55       17.63      4.40 o 
   0 -11  14      338.70      318.19     12.52 o 
   1 -11  14       34.65       35.93      5.51 o 
   2 -11  14      294.59      269.08     17.56 o 
   3 -11  14      199.82      180.75      9.57 o 
   4 -11  14        1.49        0.27      5.46 o 
   5 -11  14        1.94        3.12      3.60 o 
  -5 -10  14        9.25       -2.02      5.62 o 
  -4 -10  14        4.69       -2.41      2.41 o 
  -3 -10  14       10.41       11.19      6.45 o 
  -2 -10  14       31.98       26.20      5.00 o 
  -1 -10  14        2.28        3.64      3.27 o 
   0 -10  14        7.14        9.68      4.25 o 
   1 -10  14       80.39       84.91      7.35 o 
   2 -10  14        7.42       10.02      5.93 o 
   3 -10  14      299.48      286.38     20.72 o 
   4 -10  14       16.01       12.77      3.72 o 
   5 -10  14        9.50        8.90      4.43 o 
  -5  -9  14        0.26       -2.81      4.55 o 
  -4  -9  14        2.47        1.62      3.01 o 
  -3  -9  14        4.08        1.81      2.48 o 
  -2  -9  14       16.02        9.40      3.51 o 
  -1  -9  14       10.41        8.54      3.14 o 
   0  -9  14        0.23        0.69      2.65 o 
   1  -9  14        4.15        2.35      2.73 o 
   2  -9  14        0.22        0.82      2.16 o 
   3  -9  14       34.70       28.54      5.00 o 
   4  -9  14        0.81        1.13      2.17 o 
   5  -9  14        1.75       -2.73      2.73 o 
  -6  -8  14        3.51        6.72      4.31 o 
  -5  -8  14       18.15        8.74      5.38 o 
  -4  -8  14       58.61       54.93      8.11 o 
  -3  -8  14        1.75        2.69      2.71 o 
  -2  -8  14        2.53        2.42      2.93 o 
  -1  -8  14       32.13       31.32      4.83 o 
   0  -8  14       12.85       11.79      3.32 o 
   1  -8  14       35.83       31.79      4.88 o 
   2  -8  14       12.88       14.78      3.88 o 
   3  -8  14       48.83       48.37      5.88 o 
   4  -8  14       20.56       16.51      3.37 o 
   5  -8  14        0.43       -2.33      2.33 o 
  -6  -7  14       11.65       14.01     11.55 o 
  -5  -7  14       25.23       32.01      5.64 o 
  -4  -7  14       75.28       66.02      6.16 o 
  -3  -7  14       98.84      100.50      7.15 o 
  -2  -7  14      218.80      208.43      9.61 o 
  -1  -7  14      400.19      389.86     15.15 o 
   0  -7  14      277.93      284.06     10.75 o 
   1  -7  14       20.30       22.24      5.00 o 
   2  -7  14       22.63       26.67      5.97 o 
   3  -7  14      110.07       98.69      7.42 o 
   4  -7  14        3.53        5.74      2.47 o 
   5  -7  14       98.46      132.75     12.81 o 
  -6  -6  14       90.95       97.83     12.30 o 
  -5  -6  14        0.54        4.66      3.49 o 
  -4  -6  14       78.78       78.32      5.40 o 
  -3  -6  14       92.22       94.16      5.63 o 
  -2  -6  14       88.11       96.38      4.94 o 
  -1  -6  14        0.83       -1.13      3.36 o 
   0  -6  14        0.00        0.68      3.16 o 
   1  -6  14       39.42       47.14      6.76 o 
   2  -6  14       66.54       67.96      7.55 o 
   3  -6  14      431.86      402.73     13.20 o 
   4  -6  14        0.81        1.67      2.67 o 
   5  -6  14       27.10       14.83      3.72 o 
  -6  -5  14       70.54       72.25      6.87 o 
  -5  -5  14      111.08      109.00      9.25 o 
  -4  -5  14       73.01       76.56      5.29 o 
  -3  -5  14        2.30       -1.66      1.88 o 
  -2  -5  14        0.13        1.43      1.80 o 
  -1  -5  14      873.63      874.39     14.41 o 
   0  -5  14      226.41      235.62      9.39 o 
   1  -5  14       51.88       50.10      5.36 o 
   2  -5  14       57.54       56.79      7.16 o 
   3  -5  14       99.26       91.13      7.01 o 
   4  -5  14        7.91        6.12      2.52 o 
  -6  -4  14      103.48      117.25     13.49 o 
  -5  -4  14        8.32        8.50      7.04 o 
  -4  -4  14       11.08        6.05      5.62 o 
  -3  -4  14        1.35        2.88      1.81 o 
  -2  -4  14       14.25       14.82      2.77 o 
  -1  -4  14      199.48      193.59      6.75 o 
   0  -4  14        0.10        3.35      1.78 o 
   1  -4  14       18.41       23.96      3.33 o 
   2  -4  14        3.17        3.36      2.07 o 
   3  -4  14       43.29       42.15      5.89 o 
   4  -4  14       12.08       15.78      3.28 o 
   5  -4  14       13.79       13.41      2.89 o 
  -6  -3  14       16.12       20.88      8.30 o 
  -5  -3  14        0.03        2.61      5.66 o 
  -4  -3  14       36.43       38.35      5.75 o 
  -3  -3  14       42.11       44.30      5.75 o 
  -2  -3  14       33.99       42.81      7.34 o 
  -1  -3  14        0.72       -3.17      3.58 o 
   0  -3  14      156.20      147.41     10.88 o 
   1  -3  14        0.96       -0.91      3.40 o 
   2  -3  14       92.11       84.86      4.76 o 
   3  -3  14        3.64        1.80      2.28 o 
  -6  -2  14        0.70       -6.37      6.37 o 
  -5  -2  14       17.87       22.90      7.20 o 
  -4  -2  14      150.46      150.53      9.36 o 
  -3  -2  14      195.43      189.47      9.82 o 
  -2  -2  14       42.52       43.26      9.49 o 
  -1  -2  14        5.27        2.54      3.69 o 
   0  -2  14      129.62      146.34      8.91 o 
   1  -2  14       33.38       48.39      6.56 o 
   2  -2  14        3.62       -0.68      7.30 o 
   3  -2  14        0.00        1.21      3.86 o 
   4  -2  14       15.10       20.72      7.47 o 
  -5  -1  14        0.04        7.90      6.54 o 
  -4  -1  14       15.00       22.53      7.59 o 
  -3  -1  14        6.28        6.31      6.60 o 
  -2  -1  14      143.26      151.13     11.65 o 
  -1  -1  14      333.37      318.41     15.52 o 
   0  -1  14       45.43       56.54      6.54 o 
   1  -1  14       27.36       28.26      5.60 o 
   2  -1  14        0.20        2.69      6.49 o 
   3  -1  14       18.42       16.68      5.59 o 
   4  -1  14       24.67       50.62     10.80 o 
  -6   0  14       25.25       25.55      8.50 o 
  -5   0  14        0.23       -1.09      3.99 o 
  -4   0  14        7.42       13.48      8.56 o 
  -3   0  14        7.70       11.33      4.51 o 
  -2   0  14      373.49      371.76     13.62 o 
  -1   0  14       23.91       35.27      6.54 o 
   0   0  14      566.67      557.90     16.85 o 
   1   0  14       11.58        6.41      4.65 o 
   2   0  14       66.55       72.03      8.05 o 
   3   0  14       16.70       15.14      4.37 o 
   4   0  14       20.71       21.35      7.91 o 
  -6   1  14      168.28      199.47     18.19 o 
  -5   1  14      264.70      288.97     13.48 o 
  -4   1  14       36.98       35.54      6.49 o 
  -3   1  14        0.00        3.02      3.85 o 
  -2   1  14      283.70      250.88     17.08 o 
  -1   1  14      189.34      186.62     10.71 o 
   0   1  14       52.06       46.75      8.32 o 
   1   1  14        1.73       -3.90      3.90 o 
   2   1  14       34.82       57.46     11.88 o 
   3   1  14        0.39        8.11      7.36 o 
  -6   2  14        3.99       -4.67      7.00 o 
  -5   2  14      151.80      169.23     11.14 o 
  -4   2  14       16.64       14.84      4.87 o 
  -3   2  14      288.39      264.71     12.50 o 
  -2   2  14      747.59      723.95     19.77 o 
  -1   2  14      171.51      157.82     10.32 o 
   0   2  14       13.59       26.41      6.05 o 
   1   2  14       21.21       34.46      6.71 o 
   2   2  14       10.20       26.91      6.21 o 
   3   2  14       14.26       13.80      7.00 o 
  -6   3  14       11.07       20.13      7.91 o 
  -5   3  14      157.89      164.39     16.45 o 
  -4   3  14       32.30       36.55      6.43 o 
  -3   3  14      195.24      187.52     10.93 o 
  -2   3  14       51.92       46.43      6.95 o 
  -1   3  14      162.93      156.21     10.69 o 
   0   3  14        5.52        2.28      4.71 o 
   1   3  14       43.33       54.69      8.05 o 
   2   3  14        3.09       11.65      7.00 o 
  -5   4  14        0.01        3.70      4.86 o 
  -4   4  14        6.62        6.22      5.38 o 
  -3   4  14       41.43       39.00      7.91 o 
  -2   4  14        0.87       -1.44      4.02 o 
  -1   4  14       61.35       67.48      8.15 o 
   0   4  14       38.16       44.10     13.41 o 
   1   4  14      136.61      155.58     11.48 o 
   2   4  14       43.77       53.39      7.72 o 
  -5   5  14        0.12       -3.63      3.63 o 
  -4   5  14        5.07        3.54      4.57 o 
  -3   5  14       14.41       19.03      8.64 o 
  -2   5  14       56.58       56.62      7.70 o 
  -1   5  14        9.74        6.51      8.80 o 
   0   5  14       17.61       10.04      5.65 o 
   1   5  14      137.82      156.92     16.71 o 
  -4   6  14       98.50      106.43     10.15 o 
  -3   6  14       44.30       33.86     13.31 o 
  -2   6  14        0.21       -3.65      3.97 o 
  -1   6  14      112.85      118.08     14.79 o 
   0   6  14       79.79       74.79     10.08 o 
  -3   7  14        3.57       -2.27      4.31 o 
  -2   7  14        4.76        2.83      6.35 o 
  -1   7  14        1.99        4.71      4.72 o 
  -1 -18  15       56.91       53.56      7.72 o 
   0 -18  15       95.13       95.75      9.73 o 
   1 -18  15      472.60      473.68     17.65 o 
   2 -18  15        2.30       -0.05      3.88 o 
  -2 -17  15        7.78       10.23      3.40 o 
  -1 -17  15        0.57        9.43      6.60 o 
   0 -17  15       22.25       37.80     20.58 o 
   1 -17  15        0.90       -0.71      2.70 o 
   2 -17  15        3.21       -3.08      6.35 o 
   3 -17  15      120.70      100.81      9.32 o 
  -2 -16  15       18.46       22.84      5.97 o 
  -1 -16  15       26.08        9.94      3.85 o 
   0 -16  15      166.94      169.69     12.10 o 
   1 -16  15        9.91        6.66      6.70 o 
   2 -16  15       25.40       21.51      4.68 o 
   3 -16  15       16.00       13.88      3.81 o 
   4 -16  15        1.66       -6.15      6.15 o 
  -3 -15  15        1.36        0.95      3.68 o 
  -2 -15  15       28.42       33.20      6.35 o 
  -1 -15  15        8.52        8.64      3.21 o 
   0 -15  15       81.51       97.68      9.01 o 
   1 -15  15        4.39        2.46      3.28 o 
   2 -15  15       31.75       27.74      5.01 o 
   3 -15  15        3.35        6.53      3.02 o 
   4 -15  15       52.74       54.43      7.14 o 
  -3 -14  15       26.35       33.77      6.72 o 
  -2 -14  15      277.69      293.96     12.95 o 
  -1 -14  15       17.26       16.46      4.50 o 
   0 -14  15       34.34       23.13      5.09 o 
   1 -14  15       12.92       10.93      3.76 o 
   2 -14  15       12.23       20.13      7.43 o 
   3 -14  15       25.93       29.95      5.26 o 
   4 -14  15        8.14       14.07      3.93 o 
  -4 -13  15      103.16      127.14     14.39 o 
  -3 -13  15        0.32        1.90      3.56 o 
  -2 -13  15       14.50       12.82      3.95 o 
  -1 -13  15       54.99       69.25     12.06 o 
   0 -13  15       11.64       17.24      5.56 o 
   1 -13  15       76.06       70.62      7.59 o 
   2 -13  15        3.94        2.05      3.74 o 
   3 -13  15       53.32       64.54      7.67 o 
   4 -13  15        0.27        2.59      2.73 o 
  -4 -12  15        6.83       -1.98      3.16 o 
  -3 -12  15       58.97       70.99      7.33 o 
  -2 -12  15       23.55       26.76      5.24 o 
  -1 -12  15      101.63      102.67      8.34 o 
   0 -12  15      141.01      125.85      9.87 o 
   1 -12  15       75.23       60.46      6.76 o 
   2 -12  15      164.14      149.98     13.78 o 
   3 -12  15      111.20      110.95      8.75 o 
   4 -12  15       12.43        5.90      3.03 o 
   5 -12  15       19.36        9.47      5.16 o 
  -5 -11  15       53.29       89.85     13.84 o 
  -3 -11  15      329.49      309.87     12.51 o 
  -2 -11  15       47.32       56.41      6.59 o 
  -1 -11  15       14.13       16.75      4.69 o 
   0 -11  15       21.38       20.00      4.37 o 
   1 -11  15       12.49       10.17      5.85 o 
   2 -11  15      581.47      561.80     16.97 o 
   3 -11  15      655.06      628.43     18.23 o 
   4 -11  15        0.06       -1.37      7.43 o 
   5 -11  15       43.49       29.66      7.08 o 
  -5 -10  15        8.11       12.50      6.53 o 
  -4 -10  15       66.50       65.17      9.14 o 
  -3 -10  15      399.63      353.18     13.17 o 
  -2 -10  15       80.81       64.27     11.47 o 
  -1 -10  15        1.76        7.78      3.13 o 
   0 -10  15       13.88       18.62      4.11 o 
   1 -10  15        2.61        4.56      5.83 o 
   2 -10  15       43.82       38.23      5.72 o 
   3 -10  15       54.95       53.44      6.40 o 
   4 -10  15        4.83        8.19      3.32 o 
   5 -10  15        1.22        7.47      3.80 o 
  -5  -9  15       19.59       40.14      9.61 o 
  -4  -9  15        6.40        4.35      2.85 o 
  -3  -9  15      114.18      134.81      8.27 o 
  -2  -9  15      335.86      343.37     12.63 o 
  -1  -9  15        2.90        2.86      3.06 o 
   0  -9  15       88.55       93.02      7.33 o 
   1  -9  15        0.21        2.10      3.20 o 
   2  -9  15       81.71       66.88      6.72 o 
   3  -9  15      480.71      435.13     14.43 o 
   4  -9  15      358.12      347.06     13.17 o 
   5  -9  15        1.06       -2.61      2.61 o 
  -5  -8  15       35.37       17.48      6.68 o 
  -4  -8  15        2.36        7.20      3.60 o 
  -3  -8  15      790.96      785.80     19.27 o 
  -2  -8  15      102.17       96.07      8.34 o 
  -1  -8  15      131.84      125.13      7.87 o 
   0  -8  15      144.81      151.01      8.35 o 
   1  -8  15       35.53       32.25      8.17 o 
   2  -8  15      153.92      145.53      8.34 o 
   3  -8  15      108.18       97.74      8.48 o 
   4  -8  15       72.23       78.59      7.10 o 
   5  -8  15       74.02       77.31     10.60 o 
  -6  -7  15        2.20        0.91      2.73 o 
  -5  -7  15       24.09       23.45      7.32 o 
  -4  -7  15       45.72       34.81      7.04 o 
  -3  -7  15      362.56      356.97     12.56 o 
  -2  -7  15        1.35       -0.31      2.57 o 
  -1  -7  15      193.94      202.71     12.10 o 
   0  -7  15       89.18       94.05      7.04 o 
   1  -7  15       33.67       34.78      4.97 o 
   2  -7  15       63.66       68.20      6.37 o 
   3  -7  15      318.87      287.74     11.47 o 
   4  -7  15       11.17       10.52      3.20 o 
   5  -7  15       62.79       43.94      6.76 o 
  -6  -6  15        9.22       16.54      6.13 o 
  -5  -6  15       12.40       11.64      4.55 o 
  -4  -6  15        2.90        6.49      2.97 o 
  -3  -6  15       56.14       49.25      5.69 o 
  -2  -6  15       64.75       68.16      6.09 o 
  -1  -6  15        0.32       -2.10      2.10 o 
   0  -6  15      245.63      250.75     10.26 o 
   1  -6  15      239.98      263.69     13.25 o 
   2  -6  15        0.63        0.33      3.14 o 
   3  -6  15       62.00       64.27      6.18 o 
   4  -6  15        0.16        4.71      2.93 o 
  -6  -5  15       63.13       73.63     12.30 o 
  -5  -5  15      211.83      237.35     16.33 o 
  -4  -5  15       34.98       37.32      6.02 o 
  -3  -5  15       30.49       28.94      3.43 o 
  -2  -5  15       50.95       58.85      6.24 o 
  -1  -5  15       49.11       58.91      5.52 o 
   0  -5  15      153.45      145.26     18.05 o 
   1  -5  15       13.78        8.32      3.28 o 
   2  -5  15       15.43       16.33      3.95 o 
   3  -5  15       29.55       31.75      4.70 o 
   4  -5  15        1.22        7.12      3.12 o 
  -6  -4  15       18.44       28.20      9.21 o 
  -4  -4  15       37.70       37.72      5.91 o 
  -3  -4  15      344.59      337.92     22.22 o 
  -2  -4  15        2.75       -2.50      4.65 o 
  -1  -4  15      163.28      172.89     16.61 o 
   0  -4  15        4.44        0.95      2.95 o 
   1  -4  15      442.13      466.52     22.58 o 
   2  -4  15      254.16      225.59     15.11 o 
   3  -4  15        0.35        4.23      5.30 o 
  -6  -3  15       19.34       30.17      8.86 o 
  -5  -3  15       71.78       85.38     11.94 o 
  -4  -3  15      248.08      228.95     11.25 o 
  -3  -3  15        1.55        4.74      3.83 o 
  -2  -3  15        6.58        8.84      3.95 o 
  -1  -3  15       37.40       40.82      5.84 o 
   0  -3  15       10.65        9.30      4.50 o 
   1  -3  15        0.16        0.24      3.47 o 
   3  -3  15       67.10       83.96     11.63 o 
  -5  -2  15       31.60       40.30      7.16 o 
  -4  -2  15      289.72      298.49     12.53 o 
  -3  -2  15      309.67      311.97     12.66 o 
  -2  -2  15        1.63        1.52      3.76 o 
  -1  -2  15       12.14       14.94      4.42 o 
   0  -2  15      125.26      122.96     11.13 o 
   1  -2  15       54.59       40.04      6.70 o 
   2  -2  15      361.41      388.53     14.11 o 
   3  -2  15       72.75       71.58     10.76 o 
  -6  -1  15       53.12       63.59     13.25 o 
  -5  -1  15        6.25       13.82      4.37 o 
  -4  -1  15        3.93        1.39      3.84 o 
  -3  -1  15      161.30      155.76     11.27 o 
  -2  -1  15        5.69       11.96      4.39 o 
  -1  -1  15      204.11      197.98     10.70 o 
   0  -1  15     1252.48     1268.13     30.96 o 
   1  -1  15       20.79       16.54      5.44 o 
   2  -1  15       26.58       28.36      7.90 o 
   3  -1  15        0.03       -3.77      3.77 o 
  -6   0  15       79.63       96.65     14.28 o 
  -5   0  15        4.82        7.03      4.36 o 
  -4   0  15        0.00       -1.48      4.05 o 
  -3   0  15       43.51       33.70      6.06 o 
  -2   0  15       34.20       43.35      6.49 o 
  -1   0  15      295.87      303.67     26.42 o 
   0   0  15      158.13      159.91     10.45 o 
   1   0  15       85.96      104.85      9.89 o 
   2   0  15        2.78        0.38      4.28 o 
   3   0  15        1.99       -2.49      6.76 o 
  -5   1  15       20.42       21.09      5.79 o 
  -4   1  15        1.14        2.20      6.53 o 
  -3   1  15       41.93       37.17      6.55 o 
  -2   1  15       11.61        7.75      4.85 o 
  -1   1  15      133.94      129.56      9.72 o 
   0   1  15       40.60       38.31      6.78 o 
   1   1  15       75.92       72.94      8.44 o 
   2   1  15       12.14       21.68      5.39 o 
   3   1  15        8.74        3.72      7.12 o 
  -5   2  15       19.37       24.40      5.87 o 
  -4   2  15       97.73       83.09      8.63 o 
  -3   2  15      216.78      198.64     15.90 o 
  -2   2  15       86.77       77.10      8.24 o 
  -1   2  15       85.19       81.24      8.54 o 
   0   2  15        1.09        3.74      4.49 o 
   1   2  15        5.29        0.20      6.23 o 
   2   2  15      132.26      138.21     10.63 o 
  -5   3  15       35.14       30.95      6.57 o 
  -4   3  15       10.69        4.43      7.28 o 
  -3   3  15      195.14      164.13     10.81 o 
  -2   3  15      289.24      288.29     13.69 o 
  -1   3  15       43.46       29.86     10.26 o 
   0   3  15      101.76       86.75      9.31 o 
   1   3  15       18.39       15.86     11.57 o 
   2   3  15        3.32        0.09      3.71 o 
  -5   4  15        4.57       11.15      5.42 o 
  -4   4  15       35.71       39.85     10.10 o 
  -3   4  15       29.02       17.78      5.70 o 
  -2   4  15       26.07       24.36      6.86 o 
  -1   4  15        4.56       11.16      5.33 o 
   0   4  15        5.32        5.90      5.37 o 
   1   4  15      244.94      249.19     14.03 o 
  -4   5  15        9.67       16.37      5.63 o 
  -3   5  15        6.09        7.98      5.23 o 
  -2   5  15        0.37        2.94      4.33 o 
  -1   5  15       53.63       73.61      9.13 o 
   0   5  15      195.00      197.54     14.39 o 
  -3   6  15        0.03        0.79      4.70 o 
  -2   6  15       11.07       14.32      5.01 o 
  -1   6  15       22.56       23.81      6.32 o 
   0 -18  16        1.87        1.41      7.47 o 
   1 -18  16       59.61       41.07     12.02 o 
  -1 -17  16       39.46       31.34     11.33 o 
   0 -17  16       25.63       25.88      5.41 o 
   1 -17  16       23.66       15.77      4.48 o 
   2 -17  16      134.75      124.20     10.25 o 
   3 -17  16        1.48        9.57      3.66 o 
  -2 -16  16       39.67       35.28      6.03 o 
  -1 -16  16      103.59      105.57     10.18 o 
   0 -16  16        1.71        2.14      5.50 o 
   1 -16  16        1.01        2.44      3.10 o 
   2 -16  16        3.50        3.15      2.55 o 
   3 -16  16        1.88        0.70      4.61 o 
  -3 -15  16       14.14        6.17      4.11 o 
  -2 -15  16       68.86       73.15      8.07 o 
  -1 -15  16       21.09       26.64      8.34 o 
   0 -15  16       82.80       84.85      8.44 o 
   1 -15  16       20.37       21.42      6.58 o 
   2 -15  16        1.83        3.15      2.95 o 
   3 -15  16        9.95       10.26      5.26 o 
   4 -15  16       48.83       42.46      6.40 o 
  -3 -14  16        6.81        3.20      4.03 o 
  -2 -14  16      193.33      207.47     30.47 o 
  -1 -14  16      162.00      150.47     19.00 o 
   0 -14  16      225.72      220.69     11.51 o 
   1 -14  16      160.43      171.41     10.36 o 
   2 -14  16       21.35        9.84      3.50 o 
   3 -14  16        1.51        3.02      9.87 o 
   4 -14  16        0.01        5.51      5.93 o 
  -4 -13  16        9.61        3.36      3.24 o 
  -3 -13  16        0.38        6.45      4.35 o 
  -2 -13  16        3.63        4.59      3.46 o 
  -1 -13  16        7.20        8.52      3.45 o 
   0 -13  16       33.98       28.83     10.58 o 
   1 -13  16       23.02       28.73      4.86 o 
   2 -13  16       42.58       41.12      5.95 o 
   3 -13  16        1.03       -0.31      3.01 o 
   4 -13  16        0.99        4.37      3.06 o 
  -4 -12  16      128.77       90.80     11.63 o 
  -3 -12  16      654.42      610.34     18.13 o 
  -2 -12  16        3.32        9.60      4.51 o 
  -1 -12  16       10.55       12.41      3.64 o 
   0 -12  16       41.95       45.16      7.65 o 
   1 -12  16       29.51       28.90      5.54 o 
   2 -12  16       17.40       16.12      4.25 o 
   3 -12  16      141.91      138.19      9.43 o 
   4 -12  16        4.47        3.13      7.24 o 
  -4 -11  16      113.55       94.59     11.94 o 
  -3 -11  16     1643.75     1595.40     31.04 o 
  -2 -11  16      246.94      231.97     11.24 o 
  -1 -11  16       84.48       85.41     11.35 o 
   0 -11  16       13.76        9.95      3.52 o 
   1 -11  16        0.62       -1.42      2.34 o 
   2 -11  16       44.62       50.97      6.67 o 
   3 -11  16      161.22      165.02      9.65 o 
   4 -11  16       77.74       67.70     10.78 o 
  -5 -10  16       10.78       14.00      6.41 o 
  -4 -10  16       55.76       44.33      7.71 o 
  -3 -10  16       59.44       65.31      7.06 o 
  -2 -10  16       63.54       57.93      6.27 o 
  -1 -10  16        8.40        3.94      2.62 o 
   0 -10  16       51.80       51.62      6.06 o 
   1 -10  16       66.09       63.95      6.67 o 
   2 -10  16      148.33      124.84     13.45 o 
   3 -10  16      930.12      899.77     22.04 o 
   4 -10  16       33.76       26.75      4.29 o 
  -5  -9  16        0.11        5.69      4.31 o 
  -4  -9  16       11.89       10.56      4.59 o 
  -3  -9  16      853.68      868.58     37.35 o 
  -2  -9  16      133.93      154.37      8.77 o 
  -1  -9  16       48.07       43.61      5.67 o 
   0  -9  16        4.40        5.26      2.23 o 
   1  -9  16        0.31        0.63      3.54 o 
   2  -9  16       70.87       74.45      7.02 o 
   3  -9  16     1541.80     1453.97     41.13 o 
   4  -9  16      135.90      118.76     10.24 o 
  -5  -8  16        0.38       -2.93      3.84 o 
  -4  -8  16        7.63       17.00      4.43 o 
  -3  -8  16       62.13       70.97      6.84 o 
  -2  -8  16      136.60      142.63      8.33 o 
  -1  -8  16        7.35        0.90      5.40 o 
   0  -8  16      219.83      237.65     10.56 o 
   1  -8  16       43.21       44.12      5.31 o 
   2  -8  16      227.44      225.41     10.41 o 
   3  -8  16        4.00        0.93      2.32 o 
   4  -8  16       37.90       33.43      6.90 o 
  -5  -7  16        7.06       14.71      2.57 o 
  -4  -7  16       34.90       27.46      4.80 o 
  -3  -7  16      187.25      177.07     13.49 o 
  -2  -7  16        0.21        2.10      2.53 o 
  -1  -7  16       43.16       41.36      6.49 o 
   0  -7  16      181.75      191.27      9.43 o 
   1  -7  16       23.72       18.73      4.17 o 
   2  -7  16      323.42      318.24     19.42 o 
   3  -7  16        0.50       -1.54      4.27 o 
   4  -7  16        1.93       -1.14      1.91 o 
  -3  -6  16       47.34       44.27      4.97 o 
  -2  -6  16        1.93        5.30      2.57 o 
  -1  -6  16       14.86       23.34      3.41 o 
   0  -6  16       43.98       40.45      5.66 o 
   1  -6  16      139.19      130.30      9.17 o 
   2  -6  16      128.02      122.84     11.92 o 
   3  -6  16        2.17        0.51      2.16 o 
   4  -6  16       90.57       92.62      7.24 o 
  -5  -5  16        0.04       -1.66      5.34 o 
  -4  -5  16      139.46      145.46      8.86 o 
  -3  -5  16      111.71      121.52     13.01 o 
  -2  -5  16       23.80       28.51      8.19 o 
  -1  -5  16       30.60       46.51      9.85 o 
   0  -5  16       61.92       56.43     10.84 o 
   1  -5  16       25.88       32.11      8.94 o 
   3  -5  16       21.33       13.96      7.71 o 
  -5  -4  16       11.58       12.89      7.36 o 
  -4  -4  16       46.50       44.51      6.58 o 
  -3  -4  16        0.27       -1.16      3.57 o 
  -2  -4  16      117.16      121.71      8.54 o 
  -1  -4  16       63.51       62.72     11.15 o 
   0  -4  16        5.49       -0.20      6.09 o 
   1  -4  16        1.08        4.27      6.72 o 
   2  -4  16        9.85        3.88      5.50 o 
   3  -4  16        1.51       -0.16      5.73 o 
  -5  -3  16       68.27       82.25     11.43 o 
  -4  -3  16      200.53      186.63     10.89 o 
  -3  -3  16      109.05      115.41      8.73 o 
  -2  -3  16       27.00       27.02      5.37 o 
  -1  -3  16        9.85        9.85      4.78 o 
   0  -3  16      144.26      144.93      9.30 o 
   1  -3  16       18.28        9.53      7.24 o 
   2  -3  16       86.24       73.36     12.22 o 
   3  -3  16        1.03       -4.67      4.67 o 
  -5  -2  16        1.46        3.77      4.09 o 
  -4  -2  16       10.45       16.68      4.72 o 
  -3  -2  16      335.99      326.02     23.77 o 
  -2  -2  16       73.67       69.99      7.43 o 
  -1  -2  16      259.77      256.67     21.45 o 
   0  -2  16      109.64      121.20      9.29 o 
   1  -2  16        0.58       -0.34      4.25 o 
   2  -2  16        5.33        0.87      5.62 o 
   3  -2  16       90.00       90.72     11.75 o 
  -5  -1  16        1.69        5.09      4.29 o 
  -4  -1  16        4.80        2.15      4.67 o 
  -3  -1  16      265.46      251.82     12.35 o 
  -2  -1  16       23.61        8.27      8.30 o 
  -1  -1  16      197.90      203.08     11.10 o 
   0  -1  16      327.26      335.33     14.12 o 
   1  -1  16       14.46       13.54      5.35 o 
   2  -1  16        0.51        2.03      4.31 o 
  -5   0  16       23.62       17.72      5.11 o 
  -4   0  16        8.29       10.68      4.87 o 
  -3   0  16       45.77       39.41      6.40 o 
  -2   0  16       11.47        9.22      6.29 o 
  -1   0  16        9.62       13.15      5.37 o 
   0   0  16       40.71       44.00      7.59 o 
   1   0  16       21.92       22.85      5.77 o 
   2   0  16        8.93        4.36      6.76 o 
  -5   1  16      107.65      134.87     12.20 o 
  -4   1  16      135.39      120.54     10.89 o 
  -3   1  16       92.37       82.47      8.45 o 
  -2   1  16       22.64       21.20      5.68 o 
  -1   1  16      394.37      401.95     16.23 o 
   0   1  16      233.73      236.60     12.73 o 
   1   1  16      107.78      103.73     10.04 o 
   2   1  16        1.41        2.80      6.25 o 
  -5   2  16       29.95       27.16      6.14 o 
  -4   2  16        5.28        2.54      4.62 o 
  -3   2  16      154.08      155.84     10.73 o 
  -2   2  16       20.00       15.00      7.40 o 
  -1   2  16       52.99       55.36      7.78 o 
   0   2  16        7.39       11.95      6.39 o 
   1   2  16       73.82       93.22      9.56 o 
  -4   3  16       25.44       29.83      7.05 o 
  -3   3  16        1.00        3.20      8.23 o 
  -2   3  16        0.17       -3.80      4.02 o 
  -1   3  16       39.42       48.21      8.01 o 
   0   3  16       82.47       77.53      9.15 o 
  -3   4  16        4.75        5.33      5.46 o 
  -2   4  16        7.56       10.12      5.34 o 
  -1   4  16        1.35       -2.35      6.19 o 
   0   4  16        9.94       34.37      8.86 o 
   0 -17  17       20.99       28.94      5.44 o 
   1 -17  17       54.87       49.59      7.63 o 
   2 -17  17        3.60       -3.44      6.41 o 
  -1 -16  17       19.34       25.80      5.61 o 
   0 -16  17       64.33       62.26      7.93 o 
   1 -16  17        6.34        4.69      3.41 o 
   2 -16  17       18.50       20.19      4.60 o 
  -2 -15  17       28.81       42.85      6.57 o 
  -1 -15  17      143.55      133.49     16.08 o 
   0 -15  17        5.74        7.72      3.76 o 
   1 -15  17        2.40        2.77      2.75 o 
   2 -15  17       47.79       42.38      6.21 o 
   3 -15  17       77.60       80.50      8.29 o 
  -3 -14  17        9.49        3.76      4.15 o 
  -2 -14  17      264.49      255.03     12.88 o 
  -1 -14  17       24.66       25.75     10.10 o 
   0 -14  17       20.73       12.88      2.76 o 
   1 -14  17        3.43        9.55      3.34 o 
   2 -14  17      321.37      316.60     13.69 o 
   3 -14  17       11.74        9.89      3.91 o 
  -3 -13  17       92.62       92.96      8.30 o 
  -2 -13  17       18.75       15.34      4.39 o 
  -1 -13  17        0.19       -3.14      3.14 o 
   0 -13  17        7.40        4.16      9.47 o 
   1 -13  17      140.90      131.46      9.60 o 
   2 -13  17       16.50       18.07      5.56 o 
   3 -13  17       35.26       29.28      5.30 o 
  -4 -12  17      196.87      166.68     13.21 o 
  -3 -12  17      158.82      139.01     26.16 o 
  -2 -12  17       96.53       76.78     11.96 o 
  -1 -12  17      158.05      169.77     22.24 o 
   0 -12  17       16.35       15.79      5.69 o 
   1 -12  17       38.42       41.03      7.43 o 
   2 -12  17        0.17       -1.24      2.07 o 
   3 -12  17        3.93        5.63      6.29 o 
   4 -12  17       11.78       18.35      3.99 o 
  -4 -11  17        0.11       -2.37      2.37 o 
  -3 -11  17       71.59       79.80      7.95 o 
  -2 -11  17       18.49       12.87      3.25 o 
  -1 -11  17        9.38       11.98      5.24 o 
   0 -11  17        1.55       10.97      3.46 o 
   1 -11  17       12.63        5.08      2.90 o 
   2 -11  17       24.09       16.35      4.41 o 
   3 -11  17       72.05       79.63      8.03 o 
   4 -11  17        7.31        4.82      3.04 o 
  -4 -10  17       21.70       16.69      3.48 o 
  -3 -10  17      182.68      192.20     10.09 o 
  -2 -10  17      175.08      192.41     14.37 o 
  -1 -10  17       97.50       87.00      7.55 o 
   0 -10  17        4.58        2.30      5.12 o 
   1 -10  17      148.20      137.72      8.64 o 
   2 -10  17      150.87      145.74      8.82 o 
   3 -10  17      156.04      144.18      8.71 o 
   4 -10  17      158.91      138.97      8.20 o 
  -4  -9  17       27.99       19.42      3.28 o 
  -3  -9  17       29.15       27.65      4.53 o 
  -2  -9  17      260.10      234.28     13.80 o 
  -1  -9  17       19.11       30.86      4.95 o 
   0  -9  17       76.41       89.21     15.76 o 
   1  -9  17       49.12       54.49      5.99 o 
   2  -9  17        0.10       -2.69      2.69 o 
   3  -9  17       57.81       54.55     17.78 o 
   4  -9  17      116.17       93.27      7.61 o 
  -4  -8  17        7.31        6.64      2.37 o 
  -3  -8  17       25.81       25.16      4.55 o 
  -2  -8  17       10.80        8.04      4.75 o 
  -1  -8  17      122.20      110.46     15.09 o 
   0  -8  17       28.93       34.70      7.08 o 
   1  -8  17       41.75       39.45      5.29 o 
   2  -8  17      153.19      152.60     14.59 o 
   3  -8  17        3.77        3.87      2.95 o 
   4  -8  17       56.37       63.70     14.12 o 
  -4  -7  17        1.38       -3.99      4.35 o 
  -3  -7  17       56.64       63.15     10.36 o 
  -2  -7  17       17.93       18.27      3.32 o 
  -1  -7  17        6.69        7.59      2.49 o 
   0  -7  17       12.90        9.15      5.48 o 
   1  -7  17        2.22       -0.69      1.86 o 
   2  -7  17      122.26      127.58      7.50 o 
   3  -7  17       72.72       55.28      6.00 o 
  -3  -6  17       23.94       16.65      6.64 o 
  -2  -6  17        2.03        2.41      6.25 o 
  -1  -6  17        4.12        4.82      5.81 o 
   0  -6  17      172.54      185.43     16.53 o 
   2  -6  17        4.06       12.02      7.04 o 
   3  -6  17        0.24       -0.47      4.94 o 
  -4  -5  17       78.77       61.45     11.15 o 
  -3  -5  17      139.29      136.67     14.00 o 
  -2  -5  17       60.34       74.82     11.59 o 
  -1  -5  17        4.77        5.26      6.60 o 
   0  -5  17       56.20       66.48     11.71 o 
   1  -5  17        6.56        5.14      6.64 o 
   3  -5  17        3.50       15.38      6.96 o 
  -5  -4  17        7.65       12.89      7.20 o 
  -4  -4  17      125.04      136.50      9.44 o 
  -3  -4  17       58.08       66.79     11.51 o 
  -2  -4  17      113.68      128.52     14.43 o 
  -1  -4  17        2.10       -0.79      5.89 o 
   0  -4  17        0.00       -4.31      5.97 o 
   1  -4  17        1.43        1.82      6.56 o 
   2  -4  17        5.41        0.00      5.69 o 
   3  -4  17        6.00       13.09      6.96 o 
  -5  -3  17        0.00        5.58      6.09 o 
  -4  -3  17       85.96       86.23      8.44 o 
  -3  -3  17      111.00      127.21     13.94 o 
  -2  -3  17        9.70       13.95      6.21 o 
  -1  -3  17       28.22       25.82      8.62 o 
   0  -3  17        8.22        6.13      6.72 o 
   1  -3  17       75.62       68.77     12.14 o 
   2  -3  17       27.34       22.58      8.62 o 
  -5  -2  17        3.63        9.41      7.91 o 
  -4  -2  17        3.25        3.20     10.93 o 
  -3  -2  17       78.71       81.85      8.14 o 
  -2  -2  17       15.78       14.45      7.04 o 
  -1  -2  17       56.80       61.77     18.21 o 
   0  -2  17      127.12      124.69     15.42 o 
   1  -2  17       54.03       54.89     10.60 o 
   2  -2  17        1.08        6.60      7.47 o 
  -5  -1  17        6.31       13.89     12.20 o 
  -4  -1  17       29.53       27.88     10.14 o 
  -3  -1  17        1.45       -2.70      3.85 o 
  -2  -1  17      179.29      175.27     10.97 o 
  -1  -1  17       73.37       85.72      8.87 o 
   0  -1  17       90.70       99.65      9.27 o 
   1  -1  17        1.40        0.91      5.12 o 
   2  -1  17        0.69        5.10      5.34 o 
  -4   0  17      113.85      125.82     26.73 o 
  -3   0  17       21.62       21.81      8.96 o 
  -2   0  17       21.80       22.83      5.93 o 
  -1   0  17      643.48      650.37     28.37 o 
   0   0  17       15.76        8.24      5.99 o 
   1   0  17        2.84       -9.93      9.93 o 
  -4   1  17       16.54       13.60      7.91 o 
  -3   1  17        0.40        1.77      8.54 o 
  -2   1  17        0.05       -1.75      4.19 o 
  -1   1  17       85.70       90.84     13.21 o 
   0   1  17       51.00       55.16      8.11 o 
   1   1  17        3.90        4.51      4.63 o 
  -3   2  17       25.47       29.70      6.65 o 
  -2   2  17       36.85       35.27      6.84 o 
  -1   2  17        4.93        7.68      4.90 o 
   0   2  17        4.00        5.57      6.05 o 
  -2   3  17       14.72       22.99      6.73 o 
  -1   3  17       46.22       44.40      7.92 o 
   0 -16  18        0.63        6.35      3.86 o 
   1 -16  18        0.08       -2.14      2.14 o 
  -1 -15  18      130.73      133.34     10.64 o 
   0 -15  18        6.79        6.27      3.40 o 
   1 -15  18       51.37       58.81      7.47 o 
   2 -15  18       74.01       86.44      8.65 o 
  -2 -14  18       98.35      101.99     23.19 o 
  -1 -14  18       36.91       26.47      4.55 o 
   0 -14  18      292.36      281.86     15.05 o 
   1 -14  18      296.11      272.10     15.07 o 
   2 -14  18       88.50       86.86      8.74 o 
  -3 -13  18       36.27       39.40      4.98 o 
  -2 -13  18        1.17        5.55      9.19 o 
  -1 -13  18        5.27        8.88      3.23 o 
   0 -13  18        1.37       -2.69      3.34 o 
   1 -13  18      151.66      163.61     16.02 o 
   2 -13  18      149.94      160.09     12.54 o 
   3 -13  18        9.87        5.82      3.93 o 
  -3 -12  18        1.89       13.72      5.97 o 
  -2 -12  18       55.13       60.08      6.66 o 
  -1 -12  18       18.10       20.09      6.74 o 
   0 -12  18        0.12        3.11      2.66 o 
   1 -12  18       35.98       23.91      8.23 o 
   2 -12  18       21.18       10.23      3.44 o 
   3 -12  18       33.38       39.99      5.84 o 
  -3 -11  18        2.34       -2.15      2.32 o 
  -2 -11  18       18.87        3.92      2.68 o 
  -1 -11  18      102.07       89.74      8.17 o 
   0 -11  18       11.08       10.65      3.42 o 
   1 -11  18        6.58        3.89      2.43 o 
   2 -11  18       60.72       56.93      7.67 o 
   3 -11  18        1.84        0.89      2.22 o 
  -4 -10  18        3.62        4.47      2.33 o 
  -3 -10  18       54.11       49.54     13.01 o 
  -2 -10  18       37.04       39.65      6.80 o 
  -1 -10  18       22.94       26.69      3.79 o 
   0 -10  18       50.39       46.53      5.78 o 
   1 -10  18        1.55       -1.72      1.72 o 
   2 -10  18       27.70       19.60      4.53 o 
   3 -10  18      183.72      169.97      9.46 o 
  -4  -9  18        5.91        5.73      2.33 o 
  -3  -9  18       12.77       16.25      6.56 o 
  -2  -9  18      199.96      184.64      9.76 o 
  -1  -9  18        0.26        0.38      1.99 o 
   0  -9  18      163.27      151.92      8.87 o 
   1  -9  18       45.16       53.63      6.58 o 
   2  -9  18      146.80      170.11     10.30 o 
   3  -9  18        2.31        9.32      6.07 o 
  -3  -8  18       14.18        7.67      6.72 o 
  -2  -8  18       64.07       61.02     11.39 o 
  -1  -8  18      139.90      124.78      7.58 o 
   0  -8  18      211.51      206.28     10.38 o 
   1  -8  18       72.11       71.61      6.68 o 
   2  -8  18       94.35      103.16      6.77 o 
   3  -8  18       56.07       44.57      5.21 o 
  -4  -7  18       14.63        2.61      4.39 o 
  -3  -7  18       48.16       50.86     10.12 o 
   0  -7  18      166.90      171.47     16.06 o 
   1  -7  18       44.73       53.62     10.32 o 
   2  -7  18        8.54       11.90      7.24 o 
   3  -7  18        0.68        0.04      4.79 o 
  -3  -6  18        5.41        6.37      6.60 o 
  -2  -6  18        0.48       -3.68      6.09 o 
  -1  -6  18       33.84       47.34     10.99 o 
   0  -6  18        4.42       -3.99      5.18 o 
   2  -6  18       22.45       34.88      9.33 o 
   3  -6  18       14.36       11.98      7.08 o 
  -4  -5  18        5.71        7.59      7.00 o 
  -3  -5  18        1.93        5.62      5.58 o 
  -2  -5  18        2.04        0.91      6.05 o 
  -1  -5  18       78.43       87.75     13.25 o 
   0  -5  18       60.32       64.74     12.14 o 
   1  -5  18      114.94      145.92     15.94 o 
  -4  -4  18        0.03       -1.70      6.60 o 
  -3  -4  18      175.26      171.98     16.25 o 
  -2  -4  18      270.25      299.72     19.89 o 
  -1  -4  18       65.80       97.91     13.92 o 
   0  -4  18        0.01       -5.58      5.58 o 
   1  -4  18       11.42       28.95      9.06 o 
   2  -4  18        1.88       12.22      7.00 o 
  -4  -3  18       39.00       60.90     11.43 o 
  -3  -3  18       59.35       55.52     11.71 o 
  -2  -3  18       25.25       32.82     10.24 o 
  -1  -3  18      594.39      662.98     29.98 o 
   0  -3  18        2.96       -0.95      6.53 o 
   1  -3  18        1.78        9.17      6.64 o 
   2  -3  18       37.73       29.82     10.28 o 
  -4  -2  18       30.66       43.89      6.68 o 
  -3  -2  18       52.84       60.01     10.28 o 
  -2  -2  18        1.07       -1.58      6.96 o 
  -1  -2  18        0.55        5.66      6.92 o 
   0  -2  18       99.21      115.55     15.54 o 
   1  -2  18       26.76       39.19     10.80 o 
  -4  -1  18      108.11      116.93     17.89 o 
  -3  -1  18       96.81      101.39      9.38 o 
  -2  -1  18      145.68      132.67     10.20 o 
  -1  -1  18      235.87      255.71     12.78 o 
   0  -1  18       66.34       61.89     12.73 o 
   1  -1  18       13.29        6.68      7.43 o 
  -3   0  18        7.06        5.96      4.67 o 
  -2   0  18        0.26        2.47      5.01 o 
  -1   0  18      178.02      179.22     12.19 o 
   0   0  18      228.45      246.79     13.27 o 
  -2   1  18       18.24       23.27      6.04 o 
  -1   1  18       62.77       78.40     10.56 o 
   0 -15  19        0.17       -0.87      2.71 o 
  -1 -14  19       12.87        7.20      8.17 o 
   0 -14  19       93.11       93.37     11.15 o 
   1 -14  19       34.46       35.74      8.86 o 
  -2 -13  19        0.00        0.34      2.51 o 
  -1 -13  19       42.02       42.44      6.33 o 
   0 -13  19        0.07        2.50      4.37 o 
   1 -13  19       10.96       13.45      2.94 o 
   2 -13  19      118.28       99.34      8.86 o 
  -2 -12  19       27.06       22.93     11.43 o 
  -1 -12  19        0.31        3.87      2.60 o 
   0 -12  19        0.53        3.83      2.13 o 
   1 -12  19        1.04        1.55      6.68 o 
   2 -12  19        9.13       11.44      3.16 o 
  -3 -11  19       17.86       17.02      3.10 o 
  -2 -11  19      426.86      389.26     16.51 o 
  -1 -11  19        0.31        4.11      1.92 o 
   0 -11  19       38.64       37.18      4.97 o 
   1 -11  19       56.29       64.71      6.91 o 
   2 -11  19        9.37       12.72      2.69 o 
  -3 -10  19      161.12      137.63      8.06 o 
  -2 -10  19      242.71      243.10     11.19 o 
  -1 -10  19       36.70       27.90     11.09 o 
   0 -10  19        0.01        4.19      2.01 o 
   1 -10  19       57.70       77.96     14.20 o 
   2 -10  19       19.10       26.54      8.86 o 
  -3  -9  19        1.59        4.03      4.90 o 
  -2  -9  19      211.60      174.32     16.29 o 
  -1  -9  19        2.00        0.32      5.97 o 
   0  -9  19       21.83       27.00      3.54 o 
   1  -9  19        4.22       19.30      7.51 o 
   2  -9  19      174.83      154.12      7.80 o 
  -3  -8  19        8.02        5.66      6.09 o 
  -2  -8  19        1.06        3.88      6.37 o 
  -1  -8  19        2.65        5.18      7.04 o 
   0  -8  19       25.08       22.86      9.02 o 
   1  -8  19      187.68      172.70     16.61 o 
   2  -8  19        3.28       -3.32      5.89 o 
  -3  -7  19        6.67       16.02      6.80 o 
   0  -7  19      143.45      161.15     16.25 o 
   1  -7  19       81.03       71.97     12.18 o 
   2  -7  19        7.84        9.14      7.43 o 
  -3  -6  19       22.73       24.12      7.79 o 
  -2  -6  19       31.47       41.40     10.44 o 
  -1  -6  19       24.84       25.39      9.65 o 
   0  -6  19       30.67       27.44      9.02 o 
   2  -6  19       15.24       26.65      8.58 o 
  -3  -5  19      251.16      273.97     19.58 o 
  -2  -5  19        4.43        1.42      6.84 o 
  -1  -5  19       31.08       36.18     10.84 o 
   0  -5  19        1.30        2.73      7.24 o 
   1  -5  19        0.19        3.56      8.23 o 
  -3  -4  19       12.51       13.68      7.99 o 
  -2  -4  19        0.91       -4.90      5.46 o 
  -1  -4  19      383.66      380.35     23.53 o 
   0  -4  19      138.84      137.82     16.41 o 
   1  -4  19       58.46       68.61     13.37 o 
  -3  -3  19        7.01        1.54      7.32 o 
  -2  -3  19      104.63      122.43     15.86 o 
  -1  -3  19      289.13      326.65     21.83 o 
   0  -3  19      120.09      114.41     15.82 o 
  -3  -2  19      142.73      140.07     16.41 o 
  -2  -2  19        6.14       18.27      9.02 o 
  -1  -2  19       24.85       28.91     10.01 o 
   0  -2  19      148.50      182.66     18.15 o 
  -2  -1  19       57.90       43.97     12.02 o 
  -1  -1  19       31.17       36.82     11.23 o 
  -1 -12  20       71.41       65.66      6.42 o 
   0 -12  20        0.02        2.66      3.03 o 
  -1 -11  20      355.50      327.64     21.35 o 
   0 -11  20       11.43       11.56      5.34 o 
   1 -11  20       53.38       48.39      7.81 o 
  -2 -10  20       20.15       20.88      7.79 o 
  -1 -10  20      156.52      176.93     16.81 o 
   0 -10  20       21.91       29.42      8.38 o 
   1 -10  20       60.52       47.65     10.99 o 
  -2  -9  20       41.14       30.02      9.06 o 
  -1  -9  20        0.02        3.40      6.68 o 
   0  -9  20       40.40       56.51     10.56 o 
   1  -9  20      127.12      145.45     16.10 o 
  -2  -8  20       26.34       26.46      9.02 o 
  -1  -8  20       13.72        6.25      7.55 o 
   0  -8  20       13.86       33.38      9.02 o 
   1  -8  20       71.92       84.71     13.60 o 
   0  -7  20       20.21       29.78      9.93 o 
  -2  -6  20       53.30       30.53      9.93 o 
  -1  -6  20       54.53       48.05     11.59 o 
   0  -6  20       59.04       67.07     13.41 o 
  -2  -5  20      310.62      294.22     21.43 o 
  -1  -5  20      127.57      144.06     17.56 o 
   0  -5  20       14.55       14.87      8.23 o 
  -1  -4  20      164.59      195.43     19.69 o 
                                                 
